# Supplementary material for: Health anxiety and illness-related fears across diverse chronic illnesses: A systematic review on conceptualization, measurement, prevalence, course, and correlates
Source: PLoS One. 2020 Jul 27;15(7):e0234124. doi: 10.1371/journal.pone.0234124 (PMC7384626; doi:10.1371/journal.pone.0234124)
Supplement: S1 Data — (XLSX) [file pone.0234124.s002.xlsx]

## Sheet: Extraction sheet total 257
Section	Health Anxiety Lit. review - Phase III		Method						Findings
TOTAL: 256	ABSTRACTS n = 19	FULL ARTICLE n = 214	ADDED ARTICLE AFTER REFERENCE CHECK n = 28
	Article References	Location	Study Design	Chronic illness	Sample/chronic illness	Health anxiety definition	Measures	Prevalence	Sociodemographic correlates	Health anxiety physical correlates	Health anxiety psych correlates	Intervention Results if applicable	proposed or used theories/models
Sophie	Abasiubong, F., Ekott, J. U., Bassey, E. A., Etukumana, E. A., & Edyang-Ekpa, M. (2010). Quality of life in people living with HIV/AIDS in Niger Delta Region, Nigeria. 19, 211-218.	Nigeria	cross sectional	HIV	265 people living withg HIV/AIDS (85.8% of people surveyed), 57.4% female	None provided	HIV/AIDS - Targeted Quality of life (HAT-QOL)		Women showed greater health worries than men chi(2) = 9.944, p < 0.01)				n/a	1		1	Cancer
	Brach, M., Sabariego, C., Herschbach, P., Berg, P., Engst-Hastreiter, U., & Stucki, G. (2010). Cost-effectiveness of cognitive-behavioral group therapy for dysfunctional fear of progression in chronic arthritis patients. J Public Health (Oxf), 32, 547-554.	Germany	RCT	Arthritis	174 rhumatoid arthritis patients	None provided	Fear of Progression Questionnaire; SF12			of recurrent disease (median score: 7.5;		All participants received 3 weeks of rehabilitation and 4 90-min group psychotherapy sessions of either CBT (n = 87) or Supportive Expressive Therapy (n = 87). The original article by Herschbach showed no long term effect of either CBT or SET in this population in terms of Fear of disease progression or QOL. However, CBT was more cost effective.	n/a
	Graff, L. A., Walker, J. R., Lix, L., Clara, I., Rawsthorne, P., Rogala, L. et al. (2006). The relationship of inflammatory bowel disease type and activity to psychological functioning and quality of life. Clin.Gastroenterol.Hepatol., 4, 1491-1501.	Canada	cross sectional	Bowel	388 patients with IBD	Heightened anxiety about one's health	SCL-90-R; Health Anxiety Questionnaire; Perceived Stress Scale; Coping Strategies Questionnaire; Perceived Support Scale; Psychological Well-Being; Mastery Scale; SF-36; Irritable Bowel Disease Questionnaire (QOL)			Univariate and multivariate analyses: those with active disease reported greater health anxiety			n/a
	Lix, L. M., Graff, L. A., Walker, J. R., Clara, I., Rawsthorne, P., Rogala, L. et al. (2008). longitudinal of quality of life and psychological functioning for active, fluctuating, and inactive disease patterns in inflammatory bowel disease. Inflamm.Bowel.Dis., 14, 1575-1584.	Manitoba, Canada	longitudinal	Bowel	n=388 patients with Irritable bowel disease, patietns divided into three groups of consistently active disease (30.6%), conssitently inactive disease (16.9%), and fluctuating disease (48.9%); 59% woemn, 91% caucasian, age 18-83 years	health anxiety not defined	demographics, medical/symptom persistence information; Inflammatory Bowel Disease Questionnaire (IBDQ), General Quality of Life was measured with the SF-36, Kessler Psychological Distress Scale, Cohen Perceived Stress Scale, Health Anxiety Questionnaire (HAQ), Pain Anxiety Symptom Scale (PASS), Coping Strategies Questionnaire-Pain Catastrophizing Sub-scale, Multidimensional Scale of Perceived Soc…	none		Multi: Significant main effect of time was observed for health anxiety - there was a significant decrease in perceived health anxiety over time. A significant main effect of disease activity pattern was observed for health anxiety- participants with consistently inactive disease pattern had a significantly lower mean score than respondents with a consistently active disease pattern on health anxi…	moderate negative correlation between IBDQ and health anxiety. Sig main effect observed for perceived stress, health anxiety, pain anxiety, and pain catastrophizing; but not distress in a regression model for mixed QOL effects; regression coefficients suggest sig decrease in perceived stress, health anxiety, pain anxiety and increast in pain catastrophizing over time . Sig main effect of disease …		biopsychosocial model ( but doesn’t really go into detail) not applicable to HA
GJ	Maunder, R. G., Greenberg, G. R., Hunter, J. J., Lancee, W. J., Steinhart, A. H., & Silverberg, M. S. (2006). Psychobiological subtypes of ulcerative colitis: pANCA status moderates the relationship between disease activity and psychological distress. Am.J.Gastroenterol., 101, 2546-2551.	USA	cross sectional	Bowel	148 patients with ulcerative colitis		Disease activity was measured with the St. Mark’s index (18), which grades general health, abdominal pain, bowel frequency, stool consistency, blood in stool, anorexia, nausea and vomiting, abdominal tenderness, extraintestinal manifestations, fever, and sigmoidoscopic appearance, Center for Epidemiologic Studies-Depression Scale (CES-D), Schedule of Affective Disorder and Schizophrenia (SADS), H…			sig relationship between health anxiety and disease activity (partial correlation = 0.41, 95% confidence interval 0.27–0.54, p < 0.001).			N/A
	Petrak, F., Börner, N., Clement, T., Neurath, M. F., Wanitschke, R., Hautzinger, M., & Hoffmann, S. O. (2002). The Inflammatory Bowel Disease Stress Inventory (IBD-SI). A measure of psychosocial stress in patients with IBD. Psychotherapie Psychosomatik Medizinische Psychologie, 52, 436-443		cross sectional	Bowel	300 IBD patients; 93 % out-patients; 69 % M. Crohn, 29 % ulcerative colitis, mean age: 37.5 yrs, 57 % women, mean illness duration: 9 yrs	IBD-SI subscales fear of progression and fear of losing bowel control: definition not provided	Inflammatory Bowel Disease Stress Inventory (IBD-SI) - newly developed; SF-36; BDI; STAI; SCL-90-R; Social Desirability Scale (SDS)				IBD-SI subscale fear of progression correlates positively with STAI anxiety and negatively with SDS social desirability; IBD-SI subscale fear of losing bowel control correlates positively with SCL-90-R phobic anxiety
	Aghdam, A. M., Rahmani, A., Nejad, Z. K., Ferguson, C., Mohammadpoorasl, A., & Sanaat, Z. (2014). Fear of Cancer Recurrence and its Predictive Factors among Iranian Cancer Patients. Indian J Palliat Care, 20, 128-133.	Iran	cross sectional	Cancer	129 cancer patients, 63% females	fear or anxiety of cancer recurrence in primary location or its metastasis in other organs.	Short form of the Fear of the Progression Questionnaire	49.6% of participants have high FOCR	The following characteristics distinguised high vs. low FCR: women, illiterate patients, patients who live with their husband and children. In a logistic regression table, being female, having breast cancer having education lower than university are predictive factors of FOCR.	The following medical characteristics distinguished patients with high vs low FCR: breast cancer patients, and patients with experience of radiotherapy.	Most patients feared for their families and the future of their children and the less feared outcome was physical symptoms and physical damage because of cancer treatment.		n/a			2	HIV
	Akechi, T., Momino, K., Yamashita, T., Fujita, T., Hayashi, H., Tsunoda, N. et al. (2014). Contribution of problem-solving skills to fear of recurrence in breast cancer survivors. Breast Cancer Res Treat., 145, 205-210.	Japan	cross sectional	Cancer	317 women with breast cancer	None provided	CARS; HADS; Social Problem-solving Inventory Revised Short Form Inventory revised short form		Younger age was a predictor of all CARS total and subscales except self-valued worries; greater education was a predictor of more health and death worries and role worries (not total score, not womanhood, not self-valued worries); being married was a predictor of greater role worries.		The CARS total score and all the subscales, except role worries, were negatively associated with problem solving (simple correlations). In regression analyses controlling for sociodemographic variables, better problem solving was a predictor of less FCR as measured by the CARS total score and all subsclaes		problem-solving therapy			3	Neurological
	Anderson, J., Burney, S., Brooker, J. E., Ricciardelli, L. A., Fletcher, J. M., Satasivam, P. et al. (2014). Anxiety in the management of localised prostate cancer by active surveillance. BJU.Int.	Australia	cross sectional	Cancer	86 men with prostate cancer on active surveillance	None provided	HADS; STAI; Memorial Anxiety Scale for Prostate Cancer (it has 3 subscales): disease specific prostate cancer anxiety; PSA testing anxiety; and and FoR; FACT-Prostate	92% of males had low FCR scores (note: these men had better scores than other non-clinical samples on most measures).	Simple correlation between FCR and age was not sig.	4 patients in the total sample chose to discontinue PSA out of personal choice and they had higher FCR	Simple correlations revealed that FCR was positively associated with HADS, STAI, MAX Prostate Cancer PSA testing, MAX Prostate Cancer Anxiety and negatively associated with FACT-Prostate and overal FACT. In multiple regression analyses, FCR was a predictor of both FACT-Prostate and FACT overall		n/a
	Atkinson, T. M., Noce, N. S., Hay, J., Rafferty, B. T., & Brady, M. S. (2013). Illness-related distress in women with clinically localized cutaneous melanoma. Ann.Surg Oncol, 20, 675-679.	USA	cross sectional	Cancer	100 women with melanoma	None provided	Quality of life scale; Mental Health Inventory; CARS; Impact of Events Scale; Body Image Scale; Perception of Appearance Scale; Family Functioning/Planing Questionnaire	Patients were moderately fearful about cancer recurrence (M = 3.16, SE = 0.13). Biggest concern was death followed by health, womanhood, and social roles (each subscale fell in the minor to moderate range).		Time since dx, Breslow depth (a measure of tumor severity), and tumor site were not related to FCR			n/a
	Bahrmann, A., Abel, A., Zeyfang, A., Petrak, F., Kubiak, T., Hummel, J. et al. (2014). Psychological insulin resistance in geriatric patients with diabetes mellitus. [References]. Patient Education and Counseling 94[3], 417-422.	Germany	cross sectional	Cancer	67 geriatric (mean age = 83) patients with diabetes, 70% females	None provided	Mini mental state exam; HADS; WHO-5; Barriers to Insulin Treatment Questionnaire, which includes a Fear of Hypoglycemia subscale; Insulin Treatment Appraisal Scale			There was no significant difference in fear of hypoglycemia between patients already treated with insulin and those who were insulin naïve (the authors concluded that in this sample of older diabetes patients, fear of hypoglycemia may not act as a barrier towards insulin tx)			n/a
	Befort, C. A. & Klemp, J. (2011). Sequelae of breast cancer and the influence of menopausal status at diagnosis among rural breast cancer survivors. [References]. Journal of Women's Health 20[9], 1307-1313.	USA	cross sectional	Cancer	770 rural women with breast cancer	None provided	A checklist for psychological and physical symptoms: Participants were asked if they experienced fear of cancer recurrence yes/no and fear of death yes/no	FCR was the most frequently reported concern (52%). Fear of death was reported by 8% of the overall sample.		Women premenopausal at diagnosis were significantly more likely than postmenopausal women to report fear of recurrence (68% vs.47%). NOTE: THIS ANALYSIS DID NOT TAKE AGE INTO ACCOUNT I.E. THIS COULD BE EXPLAINED BY THE AGE DIFF.			n/a
	Bender, J. L., Wiljer, D., To, M. J., Bedard, P. L., Chung, P., Jewett, M. A. et al. (2012). Testicular cancer survivors' supportive care needs and use of online support: a cross sectional. Support Care Cancer, 20, 2737-2746.	Canada	cross sectional	Cancer	204 testicular cancer patients	None provided	Cancer Survivors Unmeet needs (CaSun)	25.3% of respondents reported that FCR was an unmet need. It was the 5th most commonly cited unmet need.					technology acceptanc model BUT NOT APPLICABLE TO HA
NOT IN CPA LIST ?	Blom, R. L., Nieuwkerk, P. T., van, H. M., Bindels, P., Klinkenbijl, J. H., Sprangers, M. A. et al. (2012). Patient preferences in screening for recurrent disease after potentially curative esophagectomy. Dig.Surg, 29, 206-212.	The Netherlands	cross sectional	Cancer	45 GI cancer patients, 22% females	None provided	5 items on FCR that were administered by a doctor and scored from 1 not at all to 10 very much			Most patients were not preoccupied with thoughts of recurrence (median score = 2.5 from 1-10) but almost all aptients wanted to be informed about the possibility of recurrence (median score = 7.5)			n/a
	Blanch-Hartigan, D., Blake, K., & Viswanath, K. (2014). Cancer survivors' use of numerous information sources for cancer-related information: does more matter? J CANCER EDUC, 29, 488-496.	USA	cross sectional	Cancer	501 post-treatment cancer survivors, 73.1% female	None provided	A list of 15 potential sources of information; health information seeking self-efficacy; FCR: rate the following over the past 7 days "I worry that my condition will come back" not at all, somewhat, quite a bit			recurrence (median score: 2.5) but almost all patients indicated	Numerous source seekers (defined as 5 sources or more) reported greater FCR in unadjusted analyses (rpb=0.13, p=0.004) but not in the fully adjusted model.		n/a
	Boyajian, R. N., Grose, A., Grenon, N., Roper, K., Sommer, K., Walsh, M. et al. (2014). Desired elements and timing of cancer survivorship care: one approach may not fit all. J Oncol Pract, 10, e293-e298.	USA	cross sectional	Cancer	85 lymphoma, head and neck, and GI cancers 49% females	None provided	A survey of 21 information topics (was it offered to them, was it desired information, was it verbally or written, best timing for this info)	Strategies to deal with FCR were reported as not being offered in 70.8% of cases. It was not the topic less discussed however it was the topic that most people would have wanted help with (67.2%). This information was wanted during the follow-up phase (34%) or at the end of tx (30%).		they wanted to be informed about the possibility			n/a
	Butow, P., Kelly, S., Thewes, B., Hruby, G., Sharpe, L., & Beith, J. (2014). Attentional bias and metacognitions in cancer survivors with high fear of cancer recurrence. PSYCHO ONCOL , No.	Australia	cross sectional	Cancer	63 early stage breast or prostate cancer patients, 52.4% females	The fear that cancer could return or progress in the same place or in another part of the body. The degree of concern reported by subjects about the chances of cancer returning at a future time.	FCRI-SF; dot probe test; metacognitions questionnaire; depression anxiety stress scale DASS21	44% had clinical FCR	in univariate analyses, being a woman predicted greater FCR	In univariate analyses, chemotherapy predicted FCR but not in the multivariate regression analyses	Participants with clinical FCR scored significantly higher on the metacognition questionnaire total score, as well as the subscales of positive beliefs about worry, and beliefs about the uncontrollability and danger of worry than those with non clinical fear. There was a significant and positive correlation between FCR score and total metacognition score and with a number of the MCQ subscales lik…		self-regulatory executive function (S-REF) model ,The self-regulation of illness/common sense model, regression model
SL	Chambers, S. K., Foley, E., Galt, E., Ferguson, M., & Clutton, S. (2012). Mindfulness groups for men with advanced prostate cancer: A pilot study to assess feasibility and effectiveness and the role of peer support. Supportive Care in Cancer, 20, 1183–1192. doi:10.1007/s00520-011-1195-8	Australia	quasi-experimental	Cancer	n=19 men with advanced prostate cancer	none given	The Hospital Anxiety and Depression Scale (HADS), The Revised Impact of Events Scale (IES-R), the Memorial Anxiety Scale for Prostate Cancer (MAX-PC = measure of FCR), The Expanded UCLA Prostate Cancer Index (EPIC) to measure QOL, The Functional Assessment of Cancer Therapy— Prostate (FACT-P), The Five Facet Mindfulness Questionnaire (FFMQ). Data collected at baseline, immediately, and 3 months p…					Specifically, the results of the ANOVAs revealed improvements in avoidance (IES-R), and fear of recurrence (MAX-PC) over time. Pairwise comparisons revealed a significant difference between pre-MBCT scores and 3-month post-MBCT scores for both anxiety (p=0.027) and avoidance (p=0.032), and a trend for fear of recurrence (p=0.062). Effect sizes for anxiety, avoidance, and fear of recurrence were m…	n/a
	Champion, V. L., Wagner, L. I., Monahan, P. O., Daggy, J., Smith, L., Cohee, A. et al. (2014). Comparison of younger and older breast cancer survivors and age-matched controls on specific and overall quality of life domains. Cancer, 120, 2237-2246.	USA	cross sectional	Cancer	505 Young breast cancer survivors (less than 45) and 622 older breast cancer survivors (age 55-70) and age-matched controls	None provided	SF-36; FACT-F; Attention Function Index; Pittsburg Sleep Index; CES-D; STAI; IES-R; CARS; PTGI; Northouse Social Support Scale		In multivariate analyses, younger survivors reported greater FCR than older survivors	Women who were postmenopausal had lower FCR			n/a
	Champion, V., Ziner, K., Monahan, P., Stump, T., Cella, D., Smith, L. et al. (2013). Development and Psychometric Testing of a Breast Cancer Survivor Self-Efficacy Scale. ONCOL NURS FORUM, 40, E403-E410.	USA	instrument validation	Cancer	1,127 women with breast cancer	None provided	A new 14-item measure of self-efficacy (it includes some items that tap into FCR); FACT-Fatigue; CARS; CES-D; STAI; Index of Well Being				The CARS showed a sig. correlation r = -.40 with this new self-efficacy scale after controlling for relavant sociodemo. In multivariate analyses, the CARS was a sig. predictor of well-being		common factor model, one factor measurement model, Bandura’s Social Cognitive Theory (self-efficacy) BUT NOT APPLICABLE TO HA
	Corter, A. L., Findlay, M., Broom, R., Porter, D., & Petrie, K. J. (2013). Beliefs about medicine and illness are associated with fear of cancer recurrence in women taking adjuvant endocrine therapy for breast cancer. [References]. British Journal of Health Psychology 18[1], 168-181.	New Zealand	cross sectional	Cancer	153 women with breast cancer	None provided	4 items from the Worry About Cancer Scale (likelihood of experiencing cancer recurrence, the frequency with which they thought about recurrence, the extent to which thoughts of recurrence overflowed into daily activities, and the extent to which thoughts about recurrence were emotionally distressing); HADS; Brief Illness Perception Questionnaire; Beliefs About Medication Questionnaire; side effec…		Age was not related to FCR, nor was ethnicity, nor relationship status. Participants who were unemployed had higher FCR than employed participants	There was no sig. association between FCR and time since dx, receiving chemo or radiation, time on aromatase inhibitors, total time on adjuvant endocrine therapy, nor by type of AI (Femara vs. Arimidex). FCR was associated with greater concerns about AI and greater beliefs in the necessity of taking AI. FCR was also associated with severity of side effects and number of side effects	There were sig correlations between FCR and anxiety and depression. Higher FoR was associated with beliefs in higher consequences of breast cancer, a longer disease timeline, greater concerns and more negative emotions associated with the diagnosis, more symptoms associated with breast cancer, as well as lower coherence and treatment control beliefs. Women who identified stress as a cause of thei…		regression model, self-regulatory model of illness
	Crane-Okada, R., Freeman, E., Kiger, H., Ross, M., Elashoff, D., Deacon, L. et al. (2012). Senior peer counseling by telephone for psychosocial support after breast cancer surgery: Effects at six months. [References]. ONCOL NURS FORUM 39[1], 78-89.	USA	RCT	Cancer	142 older breast cancer survivors	None provided	HADS, Brief Cope, Northouse Fear of Recurrence, Interpersonal Relationship Inventory, Resource use		At the 6-month follow-up, younger women reported greater FCR than older women.			Patients were randomized to receive telephone counseling from a peer counselor once a week for 5 weeks within 72 hours postsurgery or 6 weeks postsurgery or upon request (this is the CG). FCR was a secondary outcome. There was a 6 month follow-up. There was no effect of the intervention on FCR.	n/a
	Crane-Okada, R., Kiger, H., Sugerman, F., Uman, G., Shapiro, S., Wyman-McGinty, W. et al. (2012). Mindful movement program for older breast cancer survivors: a pilot study. Cancer Nursing, 35, E1-e13.	USA	RCT	Cancer	49 older breast cancer survivors	None provided	Quality of Life-Breast Cancer, HADS, Northouse Fear of Recurrence Questionnaire, Body Image Scale, Upper Body Symptom Scale, Mindful Attention Awanress Scale, the 5 facet mindfulnes questionnaire, the self-compassion mindulfness scale, the experiences questionnaire					12-week Mindfulness movement (dance) therapy with a pre-post design and 1.5 month follow-up comparing the intervention to a control group. There was a reduction in FCR at the end of the intervention with the experimental group doing better. The improvements were retained 6 weeks later. It is unclear if FCR was a primary or a secondary outcome. It appears that QOL was the primary outcome and FCR o…	n/a
	Custers, J. A., van den Berg, S. W., van Laarhoven, H. W., Bleiker, E. M., Gielissen, M. F., & Prins, J. B. (2014). The Cancer Worry Scale: detecting fear of recurrence in breast cancer survivors. Cancer Nursing, 37, E44-E50.	The Netherlands	cross sectional	Cancer	194 women with breast cancer	The fear that cancer may return or progress in the same organ or another part of the body	Cancer Worry Scale, Cancer Acceptance Scale, Cancer Empowerment Questionnaire, the Fatigue Severity Subscale of the Checklist Individual Strenght	40% were diagnosed with high FCR using the 2-item CAS. Women with FCR (as diagnosed with the CAS) had sig. higher scores on the CWS. The optimal cutoff point was 13 vs. 14. Using this cutoff, 31% of women were diagnosed with FCR.	Univariate analyses: younger women reported greater FCR	Univariate analyses: no difference between early stage vs stage III patients, no difference by stages, and less time since dx was associated with more FCR	Univariate analyses: FCR was associated with fatigue and negatively associated with psychological empowerment		n/a
	De, P. S., Rosti, G., Scarpi, E., Salvioni, R., Amadori, D., & De, G. U. (2011). Expectations of survivors, caregivers and healthcare providers for testicular cancer survivorship and quality of life. Tumori, 97, 367-373.	Italy	cross sectional	Cancer	29 patients with testicular cancer, 14 caregivers, and 41 medical care provIders	None provided	FCR was assessed as 1 of 15 survivorship concerns on a 4-point Likert scale from 1 as none to 4 a lot	FCR was considered as high or very high by 42% of survivors/caregivers while it was considered high by 98% of health care providers. This diff was statistically sig.					n/a
GJ	De Vries J, Den Oudsten BL, Jacobs PM, Roukema JA. How breast cancer survivors cope with fear of recurrence: a focus group study. Support Care Cancer 2014; 22: 705–712.	neatherlands Qualitatif partiellement quantitatif MIXED I am coding as cross sectional	cross sectional	Cancer	n = 27 women with breast cancer, age 54 (sd = 10). Median 28 months since diagnosis, 89% married, 70% with children, MORE IN TABLE	we used the definition proposed by Vickberg [11]: “the fear or worry that the cancer will return or spread in the same organ or to another part of the body”.	the participants were asked to answer a few questions about FOR (see Table 1) before starting the discussion. These questions were extracted from the FCRI and adapted	three women (11 %) reported to be somewhat anxious about the possibility that the cancer may return. Twenty women (74 %) indicated to be a little anxious. In contrast, the answers to the questions indicated that none of the women were more than somewhat anxious about cancer recurrence. At the same time, six women (22 %) indicated not to spend time thinking about cancer recurrence, 20 (74 %) thoug…					n/a
	Dinkel, A., Kremsreiter, K., Marten-Mittag, B., & Lahmann, C. (2014). Comorbidity of fear of progression and anxiety disorders in cancer patients. General Hospital Psychiatry , No.	Germany	cross sectional	Cancer	341 cancer patients, 35.2% women	the fear that the illness will progress with all its biopsychosocial consequences or that it will recur	Fear of Progression Questionnaire; SCID; Penn State Worry Questionnaire; Patient Health Questionnaire: Depression; Patient Health Questionnaire: General Anxiety Disorder; Patient Health Questionnaire: Somatic Symptoms	Because a cut-off of 80th percentile on the FPQ was used, 20% of patients were considered to have clinical fear of disease progression	Univariate analyses: gender, current partnership; education; occupational status; income; economic situation were not sig; Patients in the pure anxiety and anxiety/FoP groups were younger; those in the anxiety/FoP group were more likely to be single; those in the pure FoP were more likely to have children under 18.	Univariate analyses: Lower KPS (performance status) was more prevalent in the comorbid anxiety/FoP group; cancer site; mets; treatment intent; disease status; current treatment; and illness duration were not sig. predictors of FoP. Suffering from a comorbid medical condition was not associated with FOP or anxiety. FoP was not diff between those without a serious condition, those with a serious co…	17.6% of patients had a dx of anxiety disorder according to the SCID; 68.3% of patients suffered nor from an anxiety disorder nor from FDP; 13.4% suffered only from FoP (pure FoP); pure anxiety disorder without FoP was 11.6%; 6.7% had comorbid anxiety and FoP. Comorbidity was sig. associated with FoP all groups diff from each other except FoP and the pure FoP groups vs. the combined anxiety/FoP g…		n/a
	Ghazali, N., Cadwallader, E., Lowe, D., Humphris, G., Ozakinci, G., & Rogers, S. (2013). Fear of recurrence among head and neck cancer survivors: longitudinal trends. PSYCHO ONCOL, 22, 807-813.	UK	Longitudinal	Cancer	189 head and neck cancer	The fear associated with the possibility that the cancer will return or progress in the same place or in another part of the body	Patients Concerns Inventory; University of Washington Quality of Life; FoR questionnaire (a questionnaire creater by Ozakinci with an algorithm to indicate high FCR)	35% reported FCR according to the algorithm at the first clinic visit and 36% at a later visit (median time = 7 months later) = stable over time. About 50% of the patients did not report significant FoR at either visit, about 30% reported significant FoR at both visits and about 20% reported significant FoR at one visit only, and this was about evenly split between the first and second occasion.	Univariate analyses: younger age was associated with more FCR. Multivariate analyses: age was associated with more FCR		Univariate analyses: FCR was associated with worse QOL (anxiety, mood, social functioning); Multivariate analyses: FCR was associated with worse QOL (anxiety, mood). A worsening in Qol-Anxiety was associated with a worsening in FCR from visit 1 to 2, a similar but smaller effect was observed with QOl-depression		n/a
	Handschel, J., Naujoks, C., Kubler, N. R., & Kruskemper, G. (2012). Fear of recurrence significantly influences quality of life in oral cancer patients. Oral Oncol, 48, 1276-1280.	Germany	cross sectional	Cancer	1626 oral cancer patients	None provided	FOR was measured using a 5-point likert scale from not at all to very strong	50% endorse FCR as moderate, strong, or very strong, 30% endorse little, and 20% endorsed no fear		FCR was not related to tomour size, TX type, dissection and reconstruction. They were more likley to eat soft food and not be able to eat normal food	Univariate anayses: FCR was associated with worse QOL. Patients with great FOR rated their discussion with doctors had less adequate, information about possible complications and course of TX were also rated less satisfactorily, and felt worse informed by their doctors, and found their decision to have had an operation less of a good decision, and they rated pre- and post-operative care worse. Th…		n/a
Danielle	Hart, T. L., Coon, D. W., Kowalkowski, M. A., Zhang, K., Hersom, J. I., Goltz, H. H. et al. (2014). Changes in sexual roles and quality of life for gay men after prostate cancer: challenges for sexual health providers. J Sex Med, 11, 2308-2317.	USA and Canada	cross sectional	Cancer	Gay or bisexual men diagnosed with prostate cancer within the last 4 years. n = 92. Age = 5.78 years, mostly caucasian, in partnered relationships, completed at least college or university. Average PSA level of 8.75 and mean gleason score of 6.1. Mean time since Dx = 1.91 years (SE = 0.15). Common comorbidities: arthritis, diabetes, cardiovascular disease, HIV	Fear of cancer recurrence; not defined	demographic and medical information; Disease-specific QoL (EPIC); General HRQoL (Physical Health Composite Scale and Mental Health Composite Scale); MSHQ-SF; Change in Sexual Activity; Ejaculatory Function and Bother; Satisfaction with Pca Care (item on EPIC); Self-Efficacy for PCa Symptom Management; FCR (Cancer of the Prostate Strategic Urologic Research Endeavor CaPSURE study 5-item scale); Il…	none	Gay Men with Pca (GMPCa) reported significantly higher FOR than general population of Pca Pts.	none	none	N/A	n/a
	Hershman, D. L., Greenlee, H., Awad, D., Kalinsky, K., Maurer, M., Kranwinkel, G. et al. (2013). Randomized controlled trial of a clinic-based survivorship intervention following adjuvant therapy in breast cancer survivors. Breast Cancer Res Treat., 138, 795-806.	USA	RCT	Cancer	women with stage 0-III breast cancer within 6 weeks of finishing adjuvant chemo/rads. N=126 (n=66 intervention, n=60 cntl); mean age=54 (int), 55 (ctl); 41% hispanic; 37% spanish speaking, little over half married; 73% post-menopausal and 75% received chemo. Hispanic women were sig less educated, less likely married, less likely fulltime employed, lower income, less alcohol	"Cancer worry" described based on scale as fear of future tests, new cancer, and recurrence. "health worry" described as concerns about death and health.	demogaphic information collected, medical historym health habits, Function Assessment of Chronic Illness Therapy-Treatment Satisfaction Patient -Satisfaction (FACIT-TS-PS); Impact of Cancer (IOC); Assessment of survivor concerns (ASC) w/ subscales cancer worry, and health worry; Functional Assessment of Cancer Therapy (FACT) for Physical and functional wellbeing; CES-D for depression, literacy as…	none	hispanic women expeienced worse health worry compared to non-hispanic women; no change overtime for this finding. This no longer significant when controling for age, stage, ethnicity, education, marital status, employment, income, and health literacy.	UNIVARIATE: Patients with higher physical awareness had higher health worry (p=0.008).		3 months - no difference in worry scale for both groups; health worry subscale sig higher at 3 mnth for ctl compared to int, although not at 6 months. In MULTIVARIATE analysts that looked at ASC health worry at 3 months and the intervention, controlling for age, stage, ethnicity, education, marital status, employment, income and health literacy - the relationship between Survivor Intervention (GR…	n/a
	Hjermstad, M. J., Evensen, S. A., Kvaloy, S. O., Loge, J. H., Fayers, P. M., & Kaasa, S. (2003). The CARES-SF used for prospective assessment of health-related quality of life after stem cell transplantation. Psychooncology., 12, 803-813.	Norway	longitudinal	Cancer	leukemia patietns considering stem cell transplantation, n= 62 allogeneic STC pts, n= 69 autologuous STC at baseline with assessments at baseline,3,6, 9, 12 months	fear of cancer progressing not defined	Cancer Rehabilitation and Evaluation System Short Form (CARES-SF); overall QoL EORTC QLQ-C30	Item pts wanted most help with was fear of cancer progressing (n=25), no difference between groups (19%)					“The theoretical basis of the CARES-SF is reported to represent a model for coping with cancer” NOT APPLICABLE TO HA BUT RATHER TO THE CONSTRUCTION OF THE ENTIRE SCALE
	Jones, S. L., Hadjistavropoulos, H. D., & Sherry, S. B. (2012). Health anxiety in women with early-stage breast cancer: What is the relationship to social support? [References]. Canadian Journal of Behavioural Science/Revue canadienne des sciences du comportement 44[2], 108-116.	Canada	cross sectional	Cancer	n=131 women with early stage breast cancer; age = 54.6 (9.13), 24-74. 49.6% living with spouse/partner, 29% spouse and children; 98.5% caucasian; all canadian; 44.3% at least one university degree; 56.5% stage II BrCa; Time since Dx= 47.78 (37.01); about 1/2 had other health conditions. online and other survey; multiple hierarchical regressions on health anxiety (total MIHT score) and the four di…	health anxiety characterized by excessive fear or worry about ill health, resuling in incorrect belief that one has or is in danger of developing serious disease or medical condition	demographics, medical information; Multidimensional Inventory of Hypohondriacal Traits (MIHT) assessing four key symptom clusters of health anxiety; HADS; Multidimensional Scale of Perceived Social Support (MSPSS); Unsupportive Social Interactions Inventory (USII)	none	No sig sociodemo contributed to variance of models, however Multivariate: While time since diagnosis was negatively associated with the MIHT Perceptual dimension ( women who were diagnosed for shorter periods had a higher tendency to be preoccupied with their bodies.), stage of breast cancer did not contribute variance to health anxiety or its four dimensions.	Time since Dx negatively associated with MIHT Perceptual Dimension, stage of br ca did not contribute to variance of health anx or its four dimensions.	Sig pos correlation between MIIHT and found MIHT subscales, unsupportive social interactions. Perceived adequacy of support correl. Pos. with MIHT behavioural dimension and negatively with cognitive dimension. Both depr and anx were corr with total MIHT and MITH cog and affective dimmensions; general anx also associated with MIHT perceptual dimension.; All regression models sig with 39% of var ac…		interpersonal model of health anxiety, cognitive-behavioural model of health anxiety
	Jones, S., Hadjistavropoulos, H., & Gullickson, K. (2014). Understanding health anxiety following breast cancer diagnosis. Psychology, Health & Medicine, 19, 525-535.	Canada	cross sectional	Cancer	n=137 Canadian residents aged 18 years or older diagnosed with any stage of breast cancer within the past five years; age =49.07 (10.62), 27-80; 97.1% caucasian, 48.2% full-time employed; 75.1% married/common law, 35% Stage II Br Ca, 59.1% mastectomy, 65.7% chemo, 64.2% rads	health anxiety involves ruminating about having or developing an illness or having an existing illness worsen, preoccupation with bodily sensations, and behaviour such as seeking reassurance or medical attention	demographics, SHAI (health anxiety); Intolerance of Uncertainty scale (IUS-12); Anxiety sensitivity Index-3 (ASI-3); Body Vigilance Scale (BVS);	clinically sig health anxiety found in 23.4% of sample	Health anx correlated with patient age, age being a unique predictor of health anx	Health anx correlated with stage of breast ca	health anx correlated with all anxiety/vulnerability variables; these variables accounted for 57% of overall variance in health anxiety. Higher scores on ASI-cognitive subscale, higher BVS scores were uniquely associated with health anxiety (BVS the most).		n/a
CSL	Kanatas, A., Ghazali, N., Lowe, D., Rogers, S.N., 2012a. The identification of mood and anxiety concerns using the Patients Concerns Inventory following head and neck cancer. International Journal of Maxillofacial Surgery 41 (4), 429e436.	England	cross sectional	Cancer	204 head and neck cancer patients, mean age 62, 57% male, 78% (160) had a diagnosis of squamous cell carcinoma, 68% (139) had oral cavity tumours, 77% (144/186) had clinical T1–T2 tumours, 19% (35/188) had clinical N positive tumours, 44% (90) had received head and neck radiotherapy at some time since diagnosis and 48% (98) had had free-flap surgery.	none	UW-QOL, Patients Concerns Inventory (PCI), PCI list of 15 professionals to whom patients might wish to talk	Anxiety and/or mood problems on UWQOL: 53%, No anxiety or mood problems on UWQOL but anxiety, mood and/or depression raised on PCI: 52%, No problems on UWQOL and issues not raised on PCI: 24%			no significant differences (at p < 0.01) between patients having significant anxiety/mood problems and those patients with lesser problems but wanting to discuss Fear of cancer coming back		n/a
	Kanatas, A., Ghazali, N., Lowe, D., Udberg, M., Heseltine, J., O'Mahony, E. et al. (2013). Issues patients would like to discuss at their review consultation: variation by early and late stage oral, oropharyngeal and laryngeal subsites. Eur Arch Otorhinolaryngol., 270, 1067-1074.	University Hospital Aintree Head and Neck Cancer database, UK	cross sectional	Cancer	n=447 HNC patients (oral, oropharyngeal, laryngeal)	fear of recurrence not defined	University of Washington QOL for HRQOL in HNC patients (UW-QOL) - subscales phsycial function, social-emotional function and overall QOL; Patient Concerns Inventory (PCI) (yes/no options for concerns should they visit their HNC doctor today); Asked re: radiotherapy for HNC.	On PCI, fear of cancer coming back was most prevalent (39%)		Fear of reucrrence concerns were reported consistently by one third or more of each clinical group, dominant concerns with early stage tumours; late stage patients, FOR was one concern among many others of similar prevalence			n/a
	Kim, Y., Carver, C. S., Spillers, R. L., Love-Ghaffari, M., & Kaw, C. K. (2012). Dyadic effects of fear of recurrence on the quality of life of cancer survivors and their caregivers. [References]. Quality of Life Research: An International Journal of Quality of Life Aspects of Treatment, Care & Rehabilitation 21[3], 517-525.	American Cancer Society Study of Cancer Survivors-I (SCS-I)	cross sectional	Cancer	n=455 cancer-caregiver dyads; 29.7% breast cancer, 21.5% prostate, 14.9% colorectal; 57.2% pts were female and 63.3% of cgs,94.1% of patietns were caucasian, 93.5% of caregivers	fear of cancer recurrence for patient and caregiver not defined	Cancer severity for med information; fear of recurrence asked if pt was "feeling fearful my illness will return" and scored 3 pt likert scale, CG's: "I am fearful of a recurrence of his/her cancer" on 5-point likert scale; QoL measured with Medical Outcomes Study 36-Item Short Form Health Survey (MOS SF-36); Anxiety measured with Profile of Mood States- Short Form (POMS-SF)	none	both pt and cg: sig neg correlations between FOR and age	More severe cancer meanted higher FOR; poorer health associated with FOR	both pt and cg: sig neg correlations between FOR and mental health, pos correlation FOR and anxiety (small to modest); poorer mental health associated with FOR; QOL affected more by FOR than by anxiety scores		n/a
	Koch, L., Bertram, H., Eberle, A., Holleczek, B., Schmid-Hopfner, S., Waldmann, A. et al. (2014). Fear of recurrence in long-term breast cancer survivors-still an issue. Results on prevalence, determinants, and the association with quality of life and depression from the Cancer Survivorship-A multi-regional population-based study. [References]. PSYCHO ONCOL 23[5], 547-554.	Gernany	cross sectional	Cancer	n= 2671 breast cancer survivors; age= 65; 66% married; 50% retired; 21% housewives; time since Dx = 8.2 years (range 5-16); 38% stage I, 62% breast conserving therapy	fear of recurrence or progression of disease not defined	Socio-demographics and psychosocial determiantns of FoR; Fear of Profression Questionnaire Short Form (FoP-Q-SF); QoL through Euromean Organization for Research and Treatment of Cancer Quality of Life Questionnaire-Core 20 (EORTCQL-C20) and BrCa specific QLQ-BR23; Geriatric Depression Scale (GDS)	FoR found prevalent among majority of long-term br ca survivors, mostly in low intensity (mean score of 28.9 SD:9.8); 82% reported low levesl of FoR but 11% moderate and 6% high	Younger women, being married, and having children at up to twofold risk to experience moderate to severe FoR; less eduated, housewife or not employed twice as likely to have FOR	more advanced cancer higher risk for FoR but only sig for Stage IIIA or those having had a recurrence or progression; Having undergone radiation or Breast Conserving Therapy were less at risk for FOR. Multivariate logistic Regression: UICC stage and radiation were not statistically significant in the multivariate model. Statistically significant odds ratios were found for found only for surgery (…	Logistic regression (uni): the highest risk for moderate/high FoR was found for women considering themself as tumour patients, fourfold risk compared with women not considering themselves as tumour patients. Multi: Depression was significantly associated with FoR- every 1 nit increase in FoR, depression score increased by 1.09. FoR explained 19% of the variance in depression. All functional scale…		n/a
	Kowalkowski, M. A., Goltz, H. H., Petersen, N. J., Amiel, G. E., Lerner, S. P., & Latini, D. M. (2014). Educational Opportunities in Bladder Cancer: Increasing Cystoscopic Adherence and the Availability of Smoking-Cessation Programs. J CANCER EDUC.	USA	cross sectional	Cancer	n=109 non-muscle invasive bladder cancer; age = 65 (9.3), 95% white, 75% male, 75% married, 84% non-smokers; 83% Ta-T1-stage bladder tumours	Fear of recurrence not defined	EORTCQoLQ core module (QLQ-C30) & bladder cancer -superficial- 24 (BLS-24); psychosocial items of fear of cancer recurring, evaluation of perceived lifestyle disruption using illness intrusiveness scale (IIRS); Brief Symptom Index -18 (BSI-18) for somatization, depression and anxiety; Impact of Events Scale (IES) for traumatic stress; measure of ability to draw social support with Leopore Social …	none	UNI: current smokers reported increased fear of recurrence (p<0.05). In multivariate analysis fear of recurrence was not a significant predictor of adherence to Cytoscopic surveillance.	smoking was identified as a strong predictor of non-adherence to cytoscopic surveillance. FOR was one of many variables put into a regression model to determine confounds, but none of them were significant.			n/a
	Kyranou, M., Puntillo, K., Aouizerat, B. E., Paul, S. M., Cooper, B. A., West, C. et al. (2014). Trajectories of Depressive Symptoms in Women Prior to and for 6 Months After Breast Cancer Surgery. 19, 79-105.	comprehensive cancer center's breast cancer centers, California, USA	longitudinal	Cancer	n=396 women with undergone breast cancer surgery on one breast; age - 54.9 (11.6); 15.7 (2.6) years of education; KPS 93.2 (10.3); 35.4% non-whitel 41.5% married or partnered; 35.4% Stage IIA or IIB	fear of future diagnostic tests and fear of metastasis	demographic information; Karnosky Performance Status scale; Self-Administered Comorbidity Questionnaires (SCQ); CES-D; STAI-T & STAI-S; Lee Fatigue Scale (LFS); Attention Function Index (AFI); General Sleep Disturbance Scale (GSDS); item on pain in breast; info on hot flashes; Quality of Life Scale-Patient Version (QOL-PV) - fear assessed on two item questions about future diagnostic tests and ab…	none			Fear of metastasis predicted interinvidual differences in preoperative levels of depressive symptoms (coefficient = .268 (.079) (p<.01)		n/a
	Lebel, S., Beattie, S., Ares, I., & Bielajew, C. (2013). Young and worried: Age and fear of recurrence in breast cancer survivors. [References]. HEALTH PSYCHOL 32[6], 695-705.	USA and Canada	cross sectional	Cancer	n=3239 women diagnosed with breast cancer	fear of cancer recurrent "the fear or worry that the cancer will return or progress in the same organ or in another part of the body"	Concerns about Recurrence Scale (CARS); STAI; Illness Instrusivenes Rating Scale (IIRS); demographics and medical variables	none	Main effect of age and overall fear; women less than 34 experienced more overall fear than women 50-64 and 65<. Women 50-64 experienced sig more overall fear than 65<. Health worries scale reported more FCR in women <34 vs women 50-64. role worries, women <34 had more concerns than 50-64 and women >65. Death worries more in <34 than those >65 and women 35-49 more than 50-64. Being a mother was re…				Fear of Cancer Reccurence Model, Illness Intrusiveness Model, Self Regulation Model of Illness
SL	Lebel S, Tomei C, Fieldstain A, Beattie S, & McCallum M. 2013. Does fear of cancer recurrence predict cancer survivors' health care use? Support Cancer Care.	Canada	cross sectional	Cancer	n= 231 participants diagnosed with breast, colon, prostate, or lung cancer in the past 10 years	“the fear or worry that the cancer will return or progress in the same organ or in another part of the body”	Fear of Cancer Recurrence Inven- tory (FCRI), the Canadian Blood and Marrow Transplant Group (CBMTG) Healthcare Utilization Questionnaire+demographic and medical questions	58.3 % scored above 13 on the severity sub scale of the FCRI, suggesting they may have clinically elevated FCR	UNI: age significantly and negatively correlated with FCR, FCR significantly associated with Female gender, relationship status not significantly related to FCR, Education not significantly related to FCR, Income not significantly related to FCR. Employment (working had greater FCR) significantly related to FCR	UNI: time since Dx not significantly related to FCR	UNI: significant positive correlation between FCR and outpatient visits, significant positive correlation between FCR and ER visits, significant positive correlation between FCR and quantity of medications. NS trend positive correlation between FCR and greater number of visits to other health care professionals (p=0.063)** FCR not significantly related to specialist visit, FCR not significantly r…		Theoretical model of FCR based on Leventhal's Self Regulation Model of Illness
	LeMay, K., Wilson, K. G., Buenger, U., Jarvis, V., Fitzgibbon, E., Bhimji, K. et al. (2011). Fear of pain in patients with advanced cancer or in patients with chronic noncancer pain. [References]. The Clinical Journal of Pain 27[2], 116-124.	Canada	cross sectional	Cancer	n=117 cancer patients (69 women, 70% married, well educated, advanced ca of breast, GI, and prostate, 87% prescribed opioids) compared to n=118 non-cancer chronic pain patients	fear of pain	Pain Disability Index (PDI); Brief Pain Inventory (BPI); Pain Anxiety Symptoms Scale (PASS); PHQ-9; Anderson Symptom Assessment Scale	none	no significant difference between chronic pain and cancer pain patients on fear of pain.	Fear of pain was correlated with limitations in function for both groups (p>0.05); Model of fear of pain contributing to limitations of function was significant for cancer patients, with block one of demographic vars, block 2 pain severity (sex became sig). Adding depression and physical symptoms, still sig for ca pts.			Relevance of cancer pain with a fear-avoidance framework
	Lengacher, C., Johnson-Mallard, V., Barta, M., Fitzgerald, S., Moscoso, M., Post-White, J. et al. (2011). Feasibility of a mindfulness-based stress reduction program for early-stage breast cancer survivors. Journal of Holistic Nursing, 29, 107-117.	Moffitt Cancer Centre and Research Institute, University of South Florida, USA	longitudinal	Cancer	n=19 patietns completed br ca tx (age=57 (9); 94% white; 73.7% Stage I; 10.5% underwent chemo	fear of recurrence not defined	Concerns About Recurrence Scale (CARS); Perceived Stress Scale; STAI; CES-D; Life Orientation Test-R (LOT-R); Medical Outcomes Social Support Survey; 2 items on spirituality; Medical Outcomes Studies Short-Form General Health Survey (for QoL); Memorial Symptom Assessment Scale (MSAS);	none				Fear of recurrence was reduced (p=0.01), as were specific problems related to recurrence concerns (p=0.04)	Adapts the theoretical logic model to postulate that MBSR can positively influence several cognitive, social and behavioural facets of BC treatment. NOT APPLICABLE TO FCR.
	Lengacher, C., Shelton, M., Reich, R., Barta, M., Johnson-Mallard, V., Moscoso, M. et al. (2014). Mindfulness based stress reduction (MBSR(BC)) in breast cancer: evaluating fear of recurrence (FOR) as a mediator of psychological and physical symptoms in a randomized control trial (RCT). J BEHAV MED, 37, 185-195.	Moffitt Cancer Centre and Research Institute, University of South Florida, USA	RCT	Cancer	n=82 post tx br ca survivors (int n=40; ctl n=42); age = 57.2 (9.2) years; 57.3% women agge 55 or older; 71.9% non-hispanic white, 57.3% employed;52.4% Stage I; 59.8% tx with Rads only	“Fear of recurrence is often viewed as a multidimensional phenomenon, including emotional components of anxiety and fear, and a cognitive dimension, including worry, preoccupation and intrusive thought”	Concerns About Recurrence Scale (CARS); Perceived Stress Scale; STAI; CES-D; Life Orientation Test-R (LOT-R); Medical Outcomes Social Support Survey; 2 items on spirituality; Medical Outcomes Studies Short-Form General Health Survey (for QoL); demographic info; clinical history	none	age was inverstly associated with fear of recurrence (r=-0.35, p=0.001) and fear of recurrence problems (r=-0.26, p=0.02)		women who experienced greater reduction in fear of recurrence experienced greated reduction in perceived stress, state anxiety	UNI: From baseline to 6-weeks, the MBSR(BC) group experienced more favorable changes (differences) than the UC group for several potential mediators including fear of recurrence concerns (2.8 vs. 0.2, p = 0.007), fear of recurrence problems (11.4 vs. 5.4, p = 0.02). MULTI??: Change in fear of recurrence problems (mediator) was associated with change in perceived stress (r = 0.34), state anxiety (…	With the Theoretical Logic Model Framework(hypothesized biobehavioural logic model), they examined mindfulness through MBSR: (self regulate awareness and attention (pg. 186)) to asses Fear of Recurrence.
	Lowery, A. E., Starr, T., Dhingra, L. K., Rogak, L., Hamrick-Price, J. R., Farberov, M. et al. (2013). Frequency, characteristics, and correlates of pain in a pilot study of colorectal cancer survivors 1-10 years post-treatment. Pain Med, 14, 1673-1680.	Colorectal Service at Memorial Sloan-Kettering Cancer Center, NY, USA	cross sectional	Cancer	n=99 patients diagnosed with colorectal cancer post-treatment; 90% caucasian, 69% married, age= 64.71 (12.77, 16-20); 88% had no pain	fear of recurrence not defined	sociodemographic charateristics; medical characteristics; Quality of Life Cancer Survivor Summary for HRQOL; Zung Self-Rating Depression Scale (ZSDS); Zung Self-Rating Anxiety Scale (ZSAS); Fear of Recurrence Questionnaire (FRQ); pain items; Pain interview consisting of Brief Pain Inventory (BPI), Pain Questionnaire Short Form	none	fear of recurrence did not differ between survivors with and without pain				Biopsychosocial conceptualization was used for the study but doesn’t refer to any theories or models
	McGinty, H. L., Goldenberg, J. L., & Jacobsen, P. B. (2012). Relationship of threat appraisal with coping appraisal to fear of cancer recurrence in breast cancer survivors. PSYCHO ONCOL, 21, 203-210.	USA	cross sectional	Cancer	n = 155Participants ranged in age from 30 to 87 years (M = 58.83, SD=11.83). The majority had completed at least some college or specialized training (80%), was married (69%), had a gross annual income greater than $40 000 (71%), and was Caucasian (90%). The sample included both Stage I (61%) and Stage II (39%) patients who were an average of 1.45 years (SD50.34) since diagnosis and 1.04 years (S…	fear of recurrence described as fears of health, worries of future recurrence, concerns that current physical symproms may signal a recurrence, concerns about developing another type of cancer, or worry about future diagnostic tests	A standardized self-report form was used to collect the following information: age, height, weight, race, ethnicity, marital status, income, and education. Clinical characteristics Clinical characteristics assessed via chart review were: stage at diagnosis, treatment(s) received (including any surgeries or adjuvant treatments), and time since diagnosis and treatment completion.To assess absolute …	Participants reported a mean total FOR of 6.96 which can be equated to an average item score of 1.74 (SD50.71); this corresponds to reporting experiencing thoughts or difficulties due to concerns about cancer coming back between not at all or rarely (1) and sometimes (2).	age ( r = 0.25 , p less than 0.01)	Regression model for FOR prediction: relevant covariates entered, then threat appraisal, coping appraisal in first step, possible presence of interaction examined by entering multiplicative product of these two variables on second step; this explained 38% of varaince in FOR (p<.001); threat along accounted for sig portion of variance (30%, p<0.001), threatXcoping (2%, p=.04) (i.e. those with both…			Extended Parallel Process Model (EPPM) of FOR, based on Leventhals parallel process model and incorporates ideas from protection motivation theory and fear-as-drive models
	Mehnert, A., Koch, U., Sundermann, C., & Dinkel, A. (2013). Predictors of fear of recurrence in patients one year after cancer rehabilitation: A prospective study. Acta Oncologica, 52, 1102-1109.	Germany	longitudinal	Cancer	n=1281 at baseline, n=1193 at t2, n= 883 at t3; cancer patients; age = 48.6 (+/-7.1); 87.5% female; 69.5% married; 60.7% breast cancer, 14.7% gyne cancer	Fear of cancer recurrence (or fear of cancer progression) describes a common form of subjective distress, often involving fears related to the cancer itself, to recurrence and metastasis, to follow-up care and periodic examinations, to relying on strangers for activities of daily living as well as to worry about the future life, disability or death	Sociodemographic data including age, gender, marital status and partnership, were assessed via patients self-report. Education, household net income and occupational position were used to calculate a threefactor social status index [31]. Medical information was collected at baseline [cancer entity, months since diagnosis, Union Internationale Contre le Cancer (UICC) cancer stage, clinical charact…	at t 1 135 patients (15.3%) were classifi ed as having low FCR, 588 patients (66.6%) were classifi ed as having moderate FCR, and 160 patients (18.1%) were classifi ed as having high FCR. At t 2 132 patients (14.9%) were classifi ed as having low FCR, 607 patients (68.7%) were classifi ed as having moderate FCR, and 144 patients (16.3%) were classifi ed as having high FCR. At t 3 134 patients (15…	Sig higher FCR in women vs men (p<0.001, means 35.4 (8.6) vs 32.2 (9.0)); sig difference between marital statuses in terms of FCR being higher in people who are widdowed (p<0.001); sig difference btween cancer types and FCR as lung cancer showed higher scores (p<0.001); step one of higherarchical regression: 2% of variance explained by demographic factors (p<0.001); step two, demographic and medi…	Signifi cant negative correlations were found between FCR and physical health (r 0.27) (p 0.001), In step one, demographic factors accounted for 2% of the variance in FCR (p 0.001). In step two, demographic and medical factors accounted for 28% of the variance in FCR (p 0.001) and in step three, together with psychosocial factors they accounted for 34% of the variance (p 0.001). Overall, the foll…	signifi cant positive correlations were found between FCR and anxiety (r 0.65) (p 0.001), depression (r 0.54) (p 0.001), and detrimental social interactions (r 0.37) (p 0.001).mental health (r 0.53) (p 0.001), and social support (r 0.16) (p 0.001).	NO INTERVENTION BUT FOLLOW UP OVER TIME Patients improved signifi cantly over time in FCR (p 0.001) with a moderate effect size ( η ² 0.095) (Figure 2). No interaction effects with demographic variables including gender, partnership, social class (p-values 0.26) and medical characteristics including cancer entity, cancer stage, clinical characteristics, disease and treatment phase (p-values 0.16)…	N/A
	Melchior, H., B++scher, C., Thorenz, A., Grochocka, A., Koch, U., & Watzke, B. (2013). Self-efficacy and fear of cancer progression during the year following diagnosis of breast cancer. PSYCHO ONCOL, 22, 39-45.	Germany	Longitudinal	Cancer	n = 182, The mean age was 54.2 (SD = 9.9) years, ranging from 26 to 85 years. Most of the women were married or had partners (75%) and had at least one child (87%). Less than half of the sample (41%) was employed. For most participants, this was their first diagnosis of cancer. Regarding time since initial diagnosis, 56% had received the diagnosis in the same month, whereas 25% had been notified …	Fear of Progression describes an adequate and realistic response to an extraordinary life event, such as the threatening diagnosis of cancer	Demographic and medical characteristics were measured by patient self-report. Additional clinical variables (TNM disease stage and surgery) were obtained from therapist ratings. Fear of disease progression was measured by the short form of the Fear of Progression Questionnair, German version of the General Self-Efficacy Scale	baseline FoP significantly higher than a reference value from a large cancer registry-based study (p<0.001, d=0.33);	having children, time since diagnosis, and disease stage at diagnosis (TNM) revealed trends towards stat sig diffs between high and low FoP. 28% of high-fear patients had stage IIIA or higher; vs only 14% who had low FoP had stage IIIA or higher (p=0.065), women who completed right after dx had higher levels of FoP (p=0.049); 93% in high group had children, but 81% in low group; mean FoP score de…	.	A significant moderate negative correlation was found between FoP and Self-Efficacy (r = 0.36; p<0.001).‘having children’ and ‘age’ were entered into the first step of regression analysis and did not significantly predict initial FoP (R² = 0.04; p = 0.107). In the second step, additional disease variables were entered. Disease stage and time since diagnosis together yielded no significant increme…		Bandura's Social Cognitive Theory
	Momino, K., Akechi, T., Yamashita, T., Fujita, T., Hayahi, H., Tsunoda, N. et al. (2014). Psychometric properties of the Japanese version of the Concerns About Recurrence Scale (CARS-J). Jpn.J Clin Oncol, 44, 456-462.	japan	instrument validation	Cancer	n=375, A majority of the women were married (79%), and approximately half of them had a full- or part-time job (45%). More than half of the participants reported experience of either chemotherapy or hormonal therapy. Among the participants, 22 and 34% of the participants had undergone operation ,1 and 1–3 years earlier, respectively.	fear of recurrence and/or spread of the cancer	Concerns About Recurrence Scale (CARS-j), Hospital anxiety and depression scale (HADS) Japanese		younger patients had higher scores on "overall worries" and most other subscales of CARS-J	patients who had hx chemotherapy and experienced any physical symptoms had higher scores on "overall worries" and most other subscales of CARS-J; previous or current rads and period since operation were sig associated with several subscale of the CARS-J, including "Health and Death Worries," and "Womanhood Worries" but not "Overall Worries"	Sig correlation between CARS-J and depression subscale and total score of the HADS. Correlations: (Health and Death Worries): Anxiety 0.50, Depression 0.35 (Womanhood Worries): Anxiety 0.43, Depression 0.42 (New: Self-valued Worries): Anxiety 0.59, Depression 0.55 (Role Worries): Anxiety 0.39, Depression 0.29 Overall Worries CARS: Anxiety 0.60, Depression 0.38		N/A
GJ - 4 page article with methods, results and discussion - I AM KEEPING YELLOW	Moretto, P., Jewett, M. A., Basiuk, J., Maskens, D., & Canil, C. M. (2014). Kidney cancer survivorship survey of urologists and survivors: The gap in perceptions of care, but agreement on needs. Can Urol.Assoc.J, 8, 190-194.	Canada	cross sectional	Cancer	Kidney cancer, 276 by patients, 45 by caregivers, and 40 by urologists. Patient respondents were mostly male (56%), but most of the caregiver respondents (84%) were females. The most frequent age range for both patients and caregivers was 55 to 64 years (31% and 38%, respectively). Of 276 patient respondents, all but 4 underwent nephrectomy or partial nephrectomy for KC. Of the patient respondent…	fear of recurrence	no info	80% in patients/caregivers, 70% in urologists opinion					N/A
	Moye, J., Wachen, J. S., Mulligan, E. A., Doherty, K., & Naik, A. D. (2014). Assessing multidimensional worry in cancer survivors. [References]. PSYCHO ONCOL 23[2], 237-240.	USA	instrument validation	Cancer	170 VHA cancer survivors (167 men and 3 women) age 22–88 years (M= 64.66, SD = 9.40) completed individual interviews as part of a larger study of oral-digestive cancer survivors, defined here as having cancer, regardless of cure, remission, or active state. Participants were Caucasian (n = 138; 81%), African American (n = 25; 15%), or other (n = 8); 9% (n = 15) were Hispanic. Most (n = 141; 83%) …	Worry shares with FOR that both are cognitive behaviors aimed at reducing anxious arousal. FOR is a contextually specific and important worry	A 15-item scale was created by eliminating 11 items that were (i) specific to oral-digestive cancers, for example, worry about swallowing, so the scale would apply to diverse cancers; (ii) rarely endorsed; (iii) redundant on the basis of high correlation; and (iv) had high component loadings in exploratory principal components analysis. The 17-item Posttraumatic Check List-Civilian version [7] wa…	44% reported fear of cancer coming back (p<0.001), 325 another type of cancer (p<0.001), 39% fear of future diagnostic tests, 47% worries of family's financial security; 46% worries of burdening family, 48% something in my body that no longer works SEE TABLE 1 IF WANT ALL ITEMS. 11.8% endorsed none of the items (never);	worry negatively associated with age r = 0.34, p less than 0.001		The total worry scale was correlated with PTSD symptoms (r = 0.79; p<0.001) and anxiety on the PROMIS (r = 0.72; p<0.001), and to a lesser extent with depression on the PHQ (r=0.53; p<0.001) and PROMIS (r=0.67; p<0.001) (Table 2).		N/A
	Myers, S. B., Manne, S. L., Kissane, D. W., Ozga, M., Kashy, D. A., Rubin, S. et al. (2013). Social-cognitive processes associated with fear of recurrence among women newly diagnosed with gynecological cancers. Gynecol.Oncol, 128, 120-127.	USA	cross sectional	Cancer	The sample consisted of women who were newly diagnosed with primary gynecological cancer (ovarian, endometrial, cervical, vulvar, fallopian tube, or uterine cancer) and undergoing active medical treatment at seven hospitals in the northeastern US. N= 150, The sample was mostly Caucasian (84%) and married (68%). The average age was 55.8 years (range 24–72 years). The majority of the sample was dia…	Fear of recurrence	The Beck Depression Inventory, The Impact of Events Scale, Concerns about Recurrence Scale, The 4-item positive reappraisal subscale from the COPE was used, A 17-item scale was developed for this study to assess on a 5-point Likert scale confidence in coping skills relevant to managing common challenges of gynecological cancer, The Rosenberg Self-Esteem scale, The degree to which the participant …	The overall fear of recurrence was in the mild-to-moderate range (M=1.92; SD=.94).Moderate-to-high recurrence fearswere reported by 47% of the participants. On the specific subscales, health (M=2.35; SD=1.04) and death (M=2.84; SD=1.32) worries were in the moderate-to-high range. Role (M=1.86; SD=.99) and womanhood (M=1.09; SD=1.07) worries were in the mild-to-moderate range.	younger participants had sig higher FOR (r=-.252, p<.01), and on womanhood subscake (r=-.364, p<.001), and role (r=-.260, p<.01) worries, but not health and death; Caucasians had sig higher death worries (t=(146)=4.24 p<.001)	These gyne patietns had higher FOR comparent to data on breast cancer patients; participants with for functional impairment reported sig greater tota recurrence fears (r=.244, p<.01) and worries about health (r=.175, p<.05), womanhood (r=.271, p<.01) and roles (r=.280, p<.01). Ovarian cancer pts had functional impairment sig related to recurrence fears (r=.329, p<.01), but not in other Dxs	FOR sig related to depression (r=.48, p<.01), cancer-specific distress (r=.58, p<.01), holding back (r=.49, p<.01), negative response family/friends (r=.22, p<.01), coping efficacy (r=-.41, p<.01), positive appraisal (r=-.21, p<.01), self-esteem (r=-.40, p<.01). Indirect effect of the model of FOR mediating relationship between demographic variables and depression was sig (p=-.111, p<.01), FOR an…		Social-Cognitive Processing Theory, social-cognitive model of depression
GJ- PROBABLY ABSTRACT - Full tex article - I AM KEEPING YELLOW	Naidoo, J., Hayes, E., Teo, M. Y., Horgan, A., Calvert, P., & O'Connor, M. (2013). An Irish breast cancer survivorship study: are we meeting our patients' needs? Ir.Med J, 106, 262, 264-262, 266.	Ireland	cross sectional	Cancer	Breast cancer survivors n= 39	fear of recurrence	Section one captured patient demographics. Sections two to five dealt with current physical, psychological, supportive/social and spiritual concerns. Sections six and seven questioned patient satisfaction with discharge from the medical oncology clinic. Section eight assessed patientâs views on methods to improve current survivorship care- such as the supply of a treatment summary and a dischar…	The most common psychological concern was fear of recurrence, demonstrated in 27 patients (69%).					survivorship care models?
	Ness, S., Kokal, J., Fee-Schroeder, K., Novotny, P., Satele, D., & Barton, D. (2013). Concerns Across the Survivorship Trajectory: Results From a Survey of Cancer Survivors. ONCOL NURS FORUM, 40, 35-42.	USA	cross sectional	Cancer	n=337 cancer survivors, age = 62.2 years (+/- 12.82), 75% female, 96% caucasian, 75% Sx, 59% chemo, 44% breast ca, 12% hematological, 34$ 2-20 years since Dx,	fear of recurrence	A total of 50 survey questions covered five domains: physical, emotional, social, spiritual, and other (i.e., medical system interaction, complementary therapy use, and long-term effects). Within each of these five domains, participants rated specific items using a six-point Likert rating scale from 0 (no level of concern) to 5 (extreme level of concern). overall quality of life (QOL) using an 11…	17% exterme concerns of fear of cancer recurrence and 63% reported general FOR		Within the first year after a breast cancer diagnosis, 10 respondents (25%) reported extreme concerns regarding hair and skin care (see Table 3). Hot flashes and fear of recurrence were the next most prevalent extreme concerns. For those 2–5 years after breast cancer diagnosis, 11 (23%) reported extreme concerns about hot flashes and 10 (21%) about peripheral neuropathy and fear of recurrence. Fo…			n/a
	Nicolaije, K. A., Ezendam, N. P., Vos, M. C., Boll, D., Pijnenborg, J. M., Kruitwagen, R. F. et al. (2013). Follow-up practice in endometrial cancer and the association with patient and hospital characteristics: a study from the population-based PROFILES registry. Gynecol.Oncol, 129, 324-331.	Netherlands	cross sectional	Cancer	582 endometrial cancer survivors, mean time since diagnosis was 5.2 years (range 1.5–10.0) and most patients (93%) had stage I endometrial cancer at diagnosis. All patients were treated with surgery, followed by radiotherapy (22%) or chemotherapy (b1%). Most participants had two or more comorbidities (53%), 26% of participants had one comorbidity, and 21% had no comorbidities. The most frequent c…	worries about health, the future, and recurrence of the cancer	socio-demographics and clinical characteristics, some from charts; follow-up care consumption in the past 12 months assessed; 2004 Dutch national guidelines on follow-up for endometrial cancer assessed if being met; General Health-Related Quality of Life (HRQOL) measured with Durtch version of SF-36; disease-specific QOL assessed with lymphedema scale and GI system scale of Dutch European Organiz…			Furthermore, overconsumption was associated with having a comorbidity (pb0.05; Table 3) and worry (pb0.01; Table 3). logistic regression analyses, including hospital, follow-up year, comorbidity, and worry, overconsumption was still associated with follow-up year, comorbidity and worry			Health-Related QoL NOT REALLY A THEORY
	Noble, A. J., Baisch, S., Covey, J., Mukerji, N., Nath, F., & Schenk, T. (2011). Subarachnoid hemorrhage patients' fears of recurrence are related to the presence of posttraumatic stress disorder. 69, 323-332.	UK	cross sectional	Cancer	n=82 in sample 1, age=53.33(10.73, 29-81), 57.3% women,mean time since ictus= 12.85 months (12.28-13.66) n=60 sample 2 age = 54.22 (11.49, 32-80), 66.7% women,time since ictus= 11.43 (2.10, 9-17) months.	fear of recurrence, fear of having another bleed, a tendency to catastrophize and misinterpret normal bodily sensations as indicating the onset of another SAH	Posttraumatic Stress Diagnostic Scale, Patients rated on a 5-point Likert scale (0 = no fear, 4 = extreme fear) how much they feared suffering from the following conditions at some point in the future: SAH (another hemorrhage), Parkinson disease, lung cancer, and heart attack caused by coronary artery disease.Comparative Risk Perceptions About SAH and Other Conditions These perceptions were measu…	Of those SAH patients with PTSD, 32.1% reported being extremely fearful of SAH recurrence. Only 7.4% of patients without PTSD reported this. Moreover, although 48.1% of patients without PTSD reported that they were not fearful at all of experiencing a further SAH, only 17.9% of patients with PTSD reported this.		The SAH patients with PTSD were significantly more fearful of experiencing a further SAH than the patients without PTSD (U = 435.000; P , .01; ES = 0.36; Figure 1). Of those SAH patients with PTSD, 32.1% reported being extremely fearful of SAH recurrence. Only 7.4% of patients without PTSD reported this. Moreover, although 48.1% of patients without PTSD reported that they were not fearful at all …			Fear in SAH and the PTSD Model
	Pandya, D. M., Patel, S., Ketchum, N. S., Pollock, B. H., & Padmanabhan, S. (2011). A comparison of races and leukemia subtypes among patients in different cancer survivorship phases. Clin Lymphoma Myeloma.Leuk., 11 Suppl 1, S114-S118.	USA	cross sectional	Cancer	n=55 pts with leukemia; 10 with ALL, 9 with AML, and 23 with CLL; age = 54.3 (17.1); 32 males, 55% hispanic; 22 in acute survival phase, 21 extended survival phase, 12 permanent survival phase	fear of recurrence	were individually interviewed by one interiewer. Questions were taken from the People Living With Cancer website, the National Comprehensive Cancer Network, and the National Research Council. 8-10 These 57 questions were beta tested in multiple iterations. Subjects were asked about multiple areas of survivorship including their social support system, satisfaction and compliance with treatment, an…	51% feared recurrence with 39% reporting anxiety about their leukemia. AML 78% had FOR	FOR higher in hispanics (67%) vs african americans (40%) and caucasians (30%) (p=0.031)				Quality of Life: Conceptual Model
	Parker, P. A., Swartz, R., Fellman, B., Urbauer, D., Li, Y., Pisters, L. L. et al. (2012). Comprehensive assessment of quality of life and psychosocial adjustment in patients with renal tumors undergoing open, laparoscopic and nephron sparing surgery. J Urol., 187, 822-826.	USA	longitudinal	Cancer	Study participants had renal tumors suspected to be RCC who were scheduled to undergo surgery. They were diagnosed with early stage (clinical T1-2) disease and were undergoing attempted curative treatment, Of the 172 study patients 20 (12%), 55 (32%), 72 (42%) and 25 (14%) underwent LP, LR, OP and OR, respectively. Mean SD age was 58.1 12.6 years overall, and 55.3 11.8, 59.6 11.9, 57 12.7 and 58.…	fear of recurrence	Patients completed a background questionnaire that determined age, marital status and education. Medical variables such as disease stage were abstracted from patient charts. Renal function was determined by the modified diet in renal disease equation to calculate the estimated GFR., QOL was assessed by SF-36 and CARES-SF, IES, which assesses intrusion (intrusively experienced ideas, images or fee…		age sig correlated with FoR (p=0.02), with older patients showing higher scores than younger patients.	Post-operative glomerular filtration rate sig associated with FoR (p=.002)		(longitudinal) FoR higher at 2 (p=0.004), 3 (p=.03) and 12-month (p=0.001) time points compared with 3-week assessment.	N/A
CSL	Park CL, Cho D, Blank TO, et al. Cognitive and emotional aspects of fear of recurrence: predictors and relations with adjustment in young to middle-aged cancer survivors. Psychooncology 2013;22:1630–8.	USA	longitudinal	Cancer	167 cancer survivors dx between 18-55 years old, 108 women and 59 men with a mean age of 46.3 years (SD= 6.3); breast (47%), prostate (12%), colon/rectal (6%), lymph nodes (5%), and cervix/uterus (4%)	‘the degree of concern reported by subjects about the chances of cancer returning at a future time’	Interpersonal Support Evaluation List, Life Orientation Test—Revised, 12-item Hope Scale, Brief Multidimensional Measure of Religiousness and Spirituality, The COPE, Perceived likelihood of cancer recurrence was assessed using three items, one recurrence worry question : ‘How worried are you about your cancer coming back?’, Well being variables, Positive and Negative Affect Schedule, Satisfaction…		No demographic variables predicted worry, and only race predicted perceived risk, such that Whites perceived higher risk than did minority participants. Hirearichial regression indicated that race predicted perceived risk such that Whites perceived more risk of cancer’s return. Spirituality, however, predicted lower levels of perceived risk independent of the effect of race and remained a signifi…		Results showed that the emotional dimension of FOR was associated with general tendency to worry (r = .25, p<.01), but the cognitive dimension was not. Appraisal social support, optimism, and avoidance coping predicted subsequent worry; however, when general health worry was controlled, effects of optimism disappeared, but active coping emerged as a significant predictor of less worry. Worry was …		N/A
	Pedersen, A. F., Rossen, P., Olesen, F., von der Maase, H., & Vedsted, P. (2012). Fear of recurrence and causal attributions in long-term survivors of testicular cancer. [References]. PSYCHO ONCOL 21[11], 1222-1228.	Denmark	cross sectional	Cancer	n=316 pts with testicular cancer, age = 47.6 (10.9), Time since Dx=12.0(3.0), 78.2% cohabitating, 71.2% no chemo, 68.0% stage I	fear of reccurence	age, marital status, educational level, height, and weight. Furthermore, smoking status and weekly alcohol intake were recorded, The experience of FoR was assessed by one question: ‘During the last four weeks, have you been worried by the risk of recurrence of your disease?’ The response was rated on a four-point Likert scale with the following response categories: 1 (‘not at all’), 2 (‘a little’…	Among the 316 respondents, 79 (25.0%) answered ‘not at all’ to the question ‘During the last four weeks, have you been worried by the risk of recurrence of your disease?’ A total of 149 respondents (47.2%) answered ‘a little’, 61 (19.3%) answered ‘quite a bit’, and 27 (8.5%) answered ‘very much’		The number of causal attributions ticked off by survivors who reported FoR and by survivors who did not report FoR did not differ (1.28 (SD=0.71) vs 1.15 (SD= 0.62), respectively, t=1.61, p=0.109). Attributing the cancer disease to psychological stress was associated with increased FoR (OR=2.57, CI= 1.40–4.73, p=0.002). None of the other causal attributions were associated with FoR (Table 2). The…			Common Sense Model of Illness, Fear of Recurrence
	Petzel, M. Q., Parker, N. H., Valentine, A. D., Simard, S., Nogueras-Gonzalez, G. M., Lee, J. E. et al. (2012). Fear of cancer recurrence after curative pancreatectomy: a cross sectional in survivors of pancreatic and periampullary tumors. Ann.Surg Oncol, 19, 4078-4084.	USA	cross sectional	Cancer	n=240 pts w/ pancreatic and periampullary ca; age=67(34-92), 53% male, 84% white, 48 mo since Dx,56% negative lymph nodes, 96% neg margins	fear of recurrence: "the fear that cancer could recur or progress at the same site or in another part of the body after treatment, FCR manifests along a continuum that ranges from a normal reaction to cancer to a pathologic response associated with dysfunctional behaviours, depressive syndromes, and psychosocial distress"	Fear of Cancer Recurrence Inventory (FCRI), Functional Assessment of Cancer Therapy-Hepatobiliary Questionnaire v.4 (FACT-Hep), Hospital Anxiety and Depression Scale (HADS), clinical pathological data	The FCR severity score was higher than the previously established cutoff for clinical significance in 37, 28, and 35 % of patients with PDAC, NPAC, and PNET, respectively.	female gender related to FCR ([=0.001), non-white ethnicity (p=0.012), young age (p<.001), short time since pancreatectomy (p<.001); fem gender associated independently with higher FCR in multivar analysis (p<.001)	Procedure type (P = 0.244), histopathologic diagnosis (P = 0.328), lymph node involvement status (P = 0.555), surgical margin status (P = 0.093), and receipt of chemotherapy or chemoradiation (P = 0.840) were not associated with total FCR score. FCRI scores similar across Dx (P>0.05); higher FCR in pts with high degree of ca-related symptoms (p<.001), short time since Dx associated independently …	A high total FCR score was also significantly associated with low QOL in all domains, a high degree of cancer-related symptoms, and high levels of anxiety and depression (all P B 0.01). A clinically significant level of FCR was significantly associated with low QOL (P = 0.028), a high degree of cancer-related symptoms (P\0.001), and high levels of anxiety and depression (both P\0.001)		N/A
DPW	Phillips KM, McGinty HL, Gonzalez BD, et al. Factors associated with breast cancer worry 3 years after completion of adjuvant treatment. Psychooncology 2013;22:936–9.	USA	cross sectional	Cancer		n=202 women Dx with stage 0-II Breast cancer, scheduled to receive adjuvant therapy, (M=57 years old, 33-82; 53% with Stage I; 53% had radiotherapy; 90% caucasian, 47% college graduates	cancer worry is broadly defined as the fear or worry that cancer will return or progress	Lerman's Cancer Worry Scale; Risk perception assessed in two questions; Fatigue Symptom Inventory; Memorial Symptom Assessment Scale	2/3 of participants had moderate level of worry	Greater BC worry associated with younger age (r=-0.18, p<0.01). Not associated with education or race; In regression model, demographic factors accounted for 4% of the variance in worry (p=0.05), only younger age was significantly associated with worry (p<.01);	Greater worry associated with chemotherapy (r=0.09, p<0.01), more fatigue (r=0.35, p<0.01), symptom burden (r=0.43, p<0.01). Not associated with hormone therapy, mastectomy, disease stage. In step 3 of regression, fatigue, symptom burden, and risk perception each explained a significant proportion of variance in BC worry (275 of remaining variance, p<0.01). Overall demographic, clinical variables…	Worry associated with greater perceived risk (r=0.38, p<.001)	Model proposed by Deimling ( ref #3), identifying primary and secondary stressors
	Rissling, M., Natarajan, L., Cornejo, M., & Ancoli-Israel, S. (2012). Health Anxiety and Cognitive Processes As Risks for Insomnia in Women with and Without Breast Cancer. Sleep, 35, A241.	USA	longitudinal	Cancer	40 participant: 20 breast cancer patients - women stage I-III, M age 53.6; 20 healthy controls, M age 54.6 --- (more info table 1)	Health anxiety refers to excessive worry about and preoccupation with illness. Traditionally considered a feature of hypochondriasis, a somatoform disorder that was first recognized by the third edition of the Diagnostic and Statistical Manual of Mental Disorders (American Psychiatric Association, 2000), health anxiety has since garnered recognition as a separate and less severe illness-related a…	Objective measures of sleep, Insomnia Severity Index, Glasgow Content of Thoughts Inventory, Glasgow Sleep Effort Scale, Center of Epidemiological Studies-Depression scale, Brief Symptom Inventory, SHAI: The Short Health Anxiety Inventory, The Greene Climacteric Scale				FULL sample: health anxiety was significantly associated with compensatory sleep effort (β = 0.172, P = 0.019), depression symptoms (β = 0.572, P < 0.001), distress due to depression (β = 0.245, P < 0.001) and distress due to anxiety (β =0.221, P < 0.001). health anxiet was directly associated with insomnia symptoms (β = 0.309, P = 0.031)compensatory sleep effort indirectly mediated the associati…		The theroetical model in this study is based off of Harvey's Cognitive Model of Insomnia and Epsie's Psychophysiological insomnia Model , 3-P bhevaioural model and mediation models
	Sabariego, C., Brach, M., Herschbach, P., Berg, P., & Stucki, G. (2011). Cost-effectiveness of cognitive-behavioral group therapy for dysfunctional fear of progression in cancer patients. Eur J Health Econ., 12, 489-497.	Germany	RCT	Cancer	174 patients, CBT condition (N = 91) and SET condition (N = 83) group, 61.8 and 59% breast cancer, 6.7 and 8.4% colorectal cancer, 9.0 and 8.4% bladder/prostate cancer, 12.4 and 8.4% gynecological cancer and 10.1 and 15.7% other cancers.	fear of progression or, more specifically, fear on the part of patients that their disease will progress and lead to either death or disability	Fear of Progression Questionnaire, 12-item Health Survey (SF-12) in the initial CBT study					Given the acceptability curve, there is a 92.4% chance that CBT, compared with SET, is cost-effective without a need for additional costs to payers, to reduce fear of progression.	Fear of Progression NOT REALY APPLICABLE TO THIS STDY WHICH IS A COST ANALYSIS OF THE HERSCHBACH TRIAL
	Sarkar, S., Scherwath, A., Schirmer, L., Schulz-Kindermann, F., Neumann, K., Kruse, M. et al. (2014). Fear of recurrence and its impact on quality of life in patients with hematological cancers in the course of allogeneic hematopoietic SCT. Bone Marrow Transplant., 49, 1217-1222.	Germany	longitudinal	Cancer	239 patients with hematological malignancies treated with blood SCT at baseline, 150 patients 100 days after HSCT and 102 patients at 1 year following HSCT. Of the 239 most common disease was AML (44%). Mean age was 50 years (range 18–71), and the majority of patients were men (62%). Pretreatments most often included chemotherapy (70%). (there are additional treatment stats if needed)	FCR is defined as the fear or worry that cancer will return, progress or metastasize. FCR is often conceptualized as a multidimensional phenomenon, including emotional components of anxiety and fear, and a cognitive dimension, including worry, preoccupation and intrusive thoughts.	short version of the FoP-Q-SF, Fear of Progression Questionnaire --- The EORTC Quality of Life Questionnaire (EORTC QLQ-C30), HADS	T1: 87 patients (36%) were classified as having high FCR, T100days, 36 patients (24%) suffered from high FCR and T1year 23 patients (23%) high FCR.	At admission (pre-HSCT), being married significantly predicted FCR compared to being single, divorced or widowed (b = 2.76, P = 0.026). Female gender (b = 4.45, Po0.001) were significantly associated with FCR at baseline. One hundred days after allogeneic HSCT, The results of regression model 3 showed that female gender (b = 6.61, P = 0.008) was significant predictors for FCR 1 year after HSCT.		T1, T100days & T1year: higher depression T1(b = 4.44, Po0.001), T100days(b = 6.46, Po0.001) & T1year(b = 4.88, P = 0.004) was significantly associated with FCR. --- At 3 times : patients with high FCR had a significantly lower quality of life compared to patients with low FCR in: physical functioning (F1,401 = 5.46, P = 0.019), role functioning (F1,400 = 9.03, P = 0.003), emotional functioning (F…	FCR significantly declined over the three assessment times (F2,245) = 19.23, Po0.0001). We found a significant decrease in FCR between pre-HSCT and 100 days after HSCT (t = − 4.64, df = 245, Po0.0001) and between pre-HSCT and 1 year following HSCT (t = − 5.64, df = 245, Po0.0001). However, there was no significant decrease in FCR between 100 days after HSCT and 1 year following HSCT t = − 1.55, d…	N/A
DPW	Savard J, Ivers H. The evolution of fear of cancer recurrence during the cancer care trajectory and its relationship with cancer characteristics. J Psychosom Res 2013; 74: 354–360.	Canada	longitudinal	Cancer	n=962 pts diagnosed with non-mets cancer (Age=57.0 (9.9); 64.4% female, 67.4% married or cohabitating, 41.4% high school diploma; 39.6% working; 48.3% breast ca, 27.3% prostate ca; 51.% Rads therapy; 54.6% comorbidity	Fear of cancer recurrence : "fear of the disease recurring or progressing in the same organ or a different area of the body"	Fear of Cancer REcurrence Inventory (FCRI); medical and socio-demo info	At baseline, mean score exceeded clinical threshold. 44.0-56.1% of patients reported clinical FCR during the study, highest at T1; The global incidence rate for clinical levels of FCR over the 18-month duration of the study was 51.7%.		Sig time effects were obtained in patients with breast, prostate and gyne ca (all ps<.001), showing a site X time interaction on FCRI scores; only Breast ca pts showed sig reduction in clinical FCRI scores between T1 and T2; Cancer Stage X time interaction found on FCRI-s mean scores, sig time effect for each stage (all ps<.02, except Stage 4 p=.06); Sig reduction in all stages in FCR scores from…		Sig reduction in FCR from Baseline to T2 [t(3877)=9.71, p<.001); The evolution of FCRI-S mean scores in patients with (n=537; 56.2%) vs. without (n=418; 43.8%) clinical levels of FCR at baseline was compared and yielded a significant interaction, F(5,3859)=52.70, pb.001 (Fig. 5). Patients with clinical FCR at baseline continued to display clinical scores for the entire duration of the study, whil…	N/A
	Schlairet, M. (2011). Needs of older cancer survivors in a community cancer care setting. Journal of Gerontological Nursing, 37, 36-41.	USA	cross sectional	Cancer	190 older adults receiving sur­vivorship treatment or follow-up care that were 60+, M age 70 (60-94), 62% were women, 12% no specific cancer, breast cancer (30%), lung cancer (11%), colorectal cancer (10%), prostate cancer, lymphoma, and leukemia (6% each); head/neck cancers (5%); ovarian cancer (4%); stomach cancer (2%); liver, pancreas, and bladder cancers (1% each); myeloma, carcinoid syn¬drom…		Survey of Needs	FCR was one of the most reported needs, 139 (73.2%)		physical needs/symptoms correlated significantly with FCR, 0.337, p < .001 and physical distress orrelated significantly with FCR, 0.435, p < .001			N/A
	Scott, B., Ghazali, N., Lowe, D., Bekiroglu, F., & Rogers, S. (2013). The Patients Concerns Inventory in head and neck cancer: Comparison between self-completed paper and touch screen versions in the clinic setting. EUR J ONCOL NURS, 17, 863-869.	UK	quasi-experimental	Cancer	122 patients with head and neck cancer, A paper: N=36, 23 male, M age 61, A Touch Screen Text: N=36, 24 male, M age 62, B paper: N=25, 15 male, M age 66, B TST: N=25, 19 male, M age 63		Patients Concerns Inventory, The PCI covers a range of issues including hearing, intimacy, fatigue, financial/ benefits, PEG tube, relationships, regret, support for family, wound healing, and spiritual/religious aspects.	fear of cancer recurrence was one of the most common concerns among patients. A paper: 9/36, A TST: 10/36, B paper: 8/25, B TST: 13/25					N/A
	Sung, T. Y., Shin, Y. W., Nam, K. H., Chang, H. S., Rhee, Y., Park, C. S. et al. (2011). Psychological impact of thyroid surgery on patients with well-differentiated papillary thyroid cancer. Quality of Life Research, 20, 1411-1417.	Korea	cross sectional	Cancer	n=357 ethnic Korean patients who underwent surgery for thyroid cancer well-differentiated thyroid cancer (WDTC) The mean age was 43.9 years, and 86.3% of the patients were women. A total of 82.1% were married and 93.8% lived with family members. More than 80% had education beyond high school, 45.1% were employed, 42.9% were homemakers, and 73.9% had religious beliefs. Most patients (75.4%) who pa…	none given	Performance of everyday activities - modified pilot questionnaire, patients asked to classify their performance of everyday activities: (1) all activities without limitation, (2) regular household chores or office work, but not hard physical work, (3) self-care only (more than 50% of awake time), (4) self-care only with limitations (more than 50% of awake time), or (5) incapable of any activity. …			From the results of an analysis of the FoP scores based on the time since surgery, type of surgery, use of postoperative RIAT, and presence of recurrence or metastasis. The only significant differences were in the FoP-Q coping score, which was significantly better for a short-time interval after surgery (P = 0.027)			N/A
	Taylor, T. R., Huntley, E. D., Makambi, K., Sween, J., Adams-Campbell, L. L., Frederick, W. et al. (2012). Understanding sleep disturbances in African-American breast cancer survivors: A pilot study. [References]. PSYCHO ONCOL 21[8], 896-902.	USA	cross sectional	Cancer	N=51 African-American breast cancer survivors the mean age of participants was 64.2 years (12.3). In addition, the majority of participants had above a high school education. Also, the average time since diagnosis was 7.2 years (4.3).	None given	Difficulty initiating and maintaining sleep was assessed with the Insomnia Severity Index (ISI), Intrusive thoughts about breast cancer was measured using the Impact of Events Scale (IES), Fear of recurrence was measured with the Concerns of Recurrence Scale (CARS), Fatigue was measured using the Brief Fatigue Inventory (BFI).	none reported		Only intrusive thoughts accounted for significant variance in insomnia symptom severity (β=0.35, p < 0.05) (Table 3) accounting for 12% of the variance in ISI scores. Concerns of cancer recurrence failed to add significantly beyond the contributions of intrusive thoughts.	Correlations between the ISI and: IES-I r=0.35, p<0.05; CARS: overall concern r=0.22 not sig; CARS Health Worries r=0.15 not sig; CARS: Womanhood worries r=0.34 p<0.05, CARS: role worries r-0.31 p<0.05, CARS: death worries r=0.06 not sig. Correlations between BFI and: IES-I: r=0.22 not sig, CARS: overall concern r=0.15 not sig; CARS: health worries r= - 0.07 not sig; CARS: womanhood worries r=0.3…		N/A
	Taylor, T. R., Huntley, E. D., Sween, J., Makambi, K., Mellman, T. A., Williams, C. D. et al. (2012). An exploratory analysis of fear of recurrence among African-American breast cancer survivors. [References]. INT J BEHAV MED 19[3], 280-287.	USA	cross sectional	Cancer	N=51 African-American breast cancer survivorsThe mean age of participants was 64 years (SD=12 years). Over half of the sample had a college education and had an income of $50,000 and above. Fifty-three percent of women had mastectomy compared to 45% who had breast-conserving surgery	the fear or worry that cancer will return in the same organ or in another part of the body	Concerns about Recurrence Scale (CARS), Global Psychological Distress Was measured using the Brief Symptom Inventory-18 (BSI-18), Quality of Life Was assessed by the Functional Assessment of Cancer Therapy-Breast (FACT-B)	Approximately 67% of participants reported at least some degree of FOR based on a score of at least two on the overall fear index	Based on our analyses, we found that Overall fear Health worries were negatively related to age (r = −.44, p < .01). Role worries were negatively related to age (r = −.28, p < .05). Death worries were also negatively related to age (r = −.44, p < .01). Womanhood worries were not related to any background or treatment-related characteristics.	overall fear was negatively associated with time since diagnosis (r = −.35, p < .05).	Overall fear of recurrence was negatively related to quality of life (r = −.38, p < .01). With regard to global psychological distress, our results revealed that overall fear (r = .43, p < .01), health worries (r = .41, p < .01), womanhood worries (r = .49, p < .001), role worries (r = .48, p < .001), and death worries (r = .31, p < .05) were all positively related to global psychological distres…		FOR, The Trade-Off Hypothesis. Pg 283?
	Teh, Y. C., Shaari, N. E., Taib, N. A., Ng, C. H., See, M. H., Tan, G. H. et al. (2014). Determinants of choice of surgery in Asian patients with early breast cancer in a middle income country. Asian Pac.J Cancer Prev, 15, 3163-3167.	Malaysia	cross sectional	Cancer	N=184 patients with early stage breast cancer The majority of patients (51.1%) were Chinese, while the rest were Malays (23.4%) and Indians (35.5%). 85 (46%) had breast-conserving surgery while 99 (54%) had mastectomy as the initial surgical management.	none given	Socio-demo and medical characteristics, Patients were given a questionnaire adapted with the aim to identify reasons for choosing the surgery type. (Appendix A) A research nurse was present to help patients understand and complete the questionnaire on a one-on- one basis. A three-point Likert scale (ranging from not at all important to very important) was used to measure the level of agreement wi…	As a factor influencing decision making, 11.8% of participants undergoing breast conserving surgery said fear of recurrence was somewhat important, and 80.0% said it was very important. For Patients undergoing masectomy 11.1% said fear of recurrence was somewhat important, and 78.8% said it was very important.	Fear of Recurrence was not significantly related to Ethnicity p=0.99		no significant difference between breast Fear of Recurrence as a factor influencing decision-making p=0.91.. in results section the authors state “Both groups (breast conserving surgery vs. masectomy) also placed a lot of importance on fear of recurrence and avoiding a second surgery.”		N/A
	Tewari, A. & Chagpar, A. B. (2014). Worry about breast cancer recurrence: a population-based analysis. Am Surg, 80, 640-645.	USA	cross secitonal	Cancer	The 2010 NHIS sample represented 2,668,697 breast cancer survivors. The mean age at which these patients were diagnosed was 54.6 years.	none given	Quality of life, history of cancer (self-report) and perceived risk of recurrence, “Respondents were asked, ‘‘How often do you worry that your cancer may come back or get worse?’’ Possible responses in- cluded ‘‘never,’’ ‘‘rarely,’’ ‘‘sometimes,’’ ‘‘often,’’ and ‘‘all the time.’’ Respondents were also asked, ‘‘In gen- eral, would you say your quality of life is. . . ’’ as well as ‘‘How would you …	44.9 per cent responded that they never worry, 28.5 per cent that they rarely worry, 19.5 per cent sometimes worry, 5.2 per cent often worry, and 1.9 per cent always worry about breast cancer recurrence	On univariate analysis, worry about recurrence was significantly correlated with current age (P = 0.03) but not age at diagnosis (p=0.60), Race (p=0.55), level of education (p=0.10), Insurance status (p=0.12) , first degree family history (p=0.14)* please see table 2	On univariate analysis, worry about recurrence was significantly correlated with receipt of radiation therapy (P = 0.04); the relationship between chemotherapy and worry approached significance (P = 0.06). Surgery not significantly related to worry (p=0.86). lower self-reported physical health (P < 0.01) was related to worry	Worry was strongly associated with perceived risk of recurrence (Table 3, P < 0.01) and decreased overall quality of life (Table 3, P < 0.01). It was also associated with lower mental health (P < 0.01) as well as poor satisfaction with social activities and relationships (P < 0.01). We dichotomized quality of life into ‘‘good,’’ defined as responses of good, very good, and excellent, versus ‘‘not…		N/A
	Thewes, B., Bell, M. L., & Butow, P. (2013). Fear of cancer recurrence in young early-stage breast cancer survivors: the role of metacognitive style and disease-related factors. Psychooncology., 22, 2059-2063.	Australia	cross sectional	Cancer	n=218 early stage (0-2) breast cancer survivors diagnosed at least one year prior. Mean age at the time of diagnosis was 39.3 years (SD 4.6) (range 28–45 years) and average time since diagnosiswas 50months (range 12–243months). Stage 2 was the most common stage of breast cancer (39%). Most women had received chemotherapy (77%) and/or radiotherapy (78%).	‘the fear that cancer could return or progress in the same place or in another part of the body’	Fear of Cancer Recurrence Inventory (FCRI), and Metacognitions Questionnaire-30 (MCQ-30).		Amongst the demographic and disease factors controlled for, only age at diagnosis and years since diagnosis were significant correlates of FCRI total score, with FCR decreas- ing with age and years since diagnosis.		Overall metacognitive style (measured by the MCQ-30 total score) showed a significant and independent contribution to FCR. The MCQ-30 total accounted for 36% of the total variation in FCRI scores in the adjusted model in combination with disease-related factors, which was an increase in R2 of 0.26 over the model with only demographic and disease variables. Of the five MCQ-30 subscales, ‘negative …		FCR and maladaptive metacognitions. Self Regulatory Executive Function (SREF) model of emotional disorder.
	Thewes, B., Bell, M. L., Butow, P., Beith, J., Boyle, F., Friedlander, M. et al. (2013). Psychological morbidity and stress but not social factors influence level of fear of cancer recurrence in young women with early breast cancer: results of a cross sectional. Psychooncology., 22, 2797-2806.	Australia	cross sectional	Cancer	n=218 breast cancer survivors (early stage 0-2; aged 18-45 years at diagnosis) diagnosed at least 1 year prior On average, women were 39 years at diagnosis (range 28– 45 years) and approximately 50 months post-diagnosis. Just over a quarter had high school level education, and 39% had university level education. The majority of women had children (67%), and most (73%) were in married or in de fac…	Fear of cancer recurrence (FCR), defined as ‘the fear that cancer could return or progress in the same place or in another part of the body’	Fear of cancer recurrence inventory (FCRI), yes/no question if participant considering a future pregnancy, asked to specify reasons why. Subjects indicated whether they had experienced stressful life events or major changes in eight domains (health, deaths, financial, relationships, role change, employment, housing and other). The health domain specified illness other than cancer. They were then …	70% of the sample (n=152) scored in the clinical range of FCR on the FCRI	Only age at diagnosis and time since diagnosis and stressful life event variables were statistically significant (in both adjusted and unadjusted models) —> from table 2 Age unadjusted estimate p=0.01, adjusted estimate p<0.001; Months since diagnosis unadjusted estimate p=0.005, adjusted estimate p=0.002. Stage, past cancer experiences, perceived social support, having children and attitudes to …	Stage was not associated with FCR in either adjusted or unadjusted models.	As predicted, moderate positive correlations were found between FCR (FCRI total) and all psychological morbidity measures: GAD-Q-IV r=0.61, WI r=0.55. DASS=Anxiety r=0.53, DASS-Depression r=0.48, DASS-Stress r=0.56. DASS-Total r=0.59, number of stressful life events r=0.21 and degree of stress caused by stressful life events r=0.15. These remained significant on multivariate anaysis. Yet, despite…		FCR, Common Sense Model of Illness, comorbidities with GAD etc NO PARTICULAR THEORY USED
	Thewes, B., Butow, P., Bell, M. L., Beith, J., Stuart-Harris, R., Grossi, M. et al. (2012). Fear of cancer recurrence in young women with a history of early-stage breast cancer: a cross sectional of prevalence and association with health behaviours. Supportive Care in Cancer, 20, 2651-2659.	Australia	cross sectional	Cancer	n= 218 women aged 18–45 were diagnosed with stage 0–2 breast cancer at least 1 year earlier. On average, women were 39 years at the time of diagnosis (range 28–45 years) and approximately 50 months postdiagnosis. Just over a quarter had school level education and 39% had university level education. The majority of women had children (66.5%) and most (72.9%) were in married or in de-facto relation…	“the fear that cancer could return or progress in the same place or in another part of the body”	Fear of Cancer Recurrence Inventory (FCRI) - correlates measured in various ways: Doctor visits - Two purpose-designed items assessed the number of times the participants had visited their GP and oncologist to discuss potential symptoms of recurrence in the past 12 months over and above their routine follow-up care appointments. A third item assessed the number of GP visits for any reason in the …	70% of the sample (n=152) scored in the clinical range of FCR on the FCRI. Amongst women who scored in the clinical range of FCR, the largest proportion reporting it impacted ‘a lot’ or ‘a great deal’ on mood (25%) and their ability to make plans and goals for the future (19%).	Age at diagnosis was the only potential confounder for which we adjusted that was statistically significant in each of the models (see Table 3). Its unadjusted slope was −1.3 (95% CI −2.0, −6.9; p<0.0001), indicating a decrease in the total FCRI of 1.3 for each year of age. All other potential confounders—stage, time since diagnosis, education and having children—were not significant in any of th…		A quarter of the sample reported at least one unscheduled visit with their oncologist and 34% with general practitioners in the past year due to concerns about possible recurrence. As was anticipated, higher FCR was associated with more unscheduled visits to the GP (unadjusted estimate p=0.0004; adjusted estimate p = 0.01) and marginally associated with more unscheduled visits to the oncologist (…		FCR NO SPECIFIC MODEL
	Thewes, B., Zachariae, R., Christensen, S., Nielsen, T., & Butow, P. The Concerns About Recurrence Questionnaire: validation of a brief measure of fear of cancer recurrence amongst Danish and Australian breast cancer survivors. (in press).	Australia and Denmark	instrument validation	Cancer	n=218 Australian women aged 28-45 years diagnosed with early stage breast cancer (0-2) and n=2001 Danish women diagnosed with breast cancer (Stage 1-3)**Of these a total of 1,885 women completed all five items of the CARQ. + An additional sample of 93 out of 129 Danish women aged 35–89 years with stages 1–2 breast cancer attending routine surgical review clinics was recruited in order to examine …	Fear of cancer recurrence which has been defined as ‘the fear that cancer could progress or return in another part of the body’	Concerns about recurrence questionnaire. CARQ-3 (items 1–3), 0–40 for the CARQ-4 (items 1–4) and 0–45 for the CARQ-5 (items 1–5). , Fear of cancer recurrence inventory, Generalised Anxiety Disorders Questionnaire 4th Edition (GAD-Q-IV), Depression, Anxiety and Stress were measured with the Depression Anxiety Stress Scale-Short form (DASS-21), Health Anxiety was assessed using the seven-item White…		Age at diagnosis was the only potential confounder for which we adjusted that was statistically significant in each of the models (see Table 3). Its unadjusted slope was −1.3 (95% CI −2.0, −6.9; p<0.0001), indicating a decrease in the total FCRI of 1.3 for each year of age. All other potential confounders—stage, time since diag- nosis, education and having children—were not signifi- cant in any o…		As anticipated, strong and significant associations were observed between total scores on the CARQ-3 and CARQ-4 and scores on the FCRI (r = 0.76–0.78, p < 0.000) and FCRI-Severity (r=0.73–0.78, p<0.000) which provides preliminary support for the concurrent validity of the scale. Moderate correlations were observed between scores on the CARQ and with similar constructs such as depression and anxie…		Fear of Cancer Recurrence. No theory
	Torbit, L. A., Albiani, J. J., Crangle, C. J., Latini, D. M., & Hart, T. L. (2014). Fear of recurrence: the importance of self-efficacy and satisfaction with care in gay men with prostate cancer. Psychooncology..	US and Canada:	cross sectional	Cancer	n= 92 self-identified gay or bisexual men who had received a prostate cancer diagnosis in the past four years. mean age of 57.8 years. The majority were Caucasian, resided in the USA, highly educated, and in partnered relationships. Participants were all within 4 years of receiving their cancer diagnosis, with a mean time since diagnosis of 1.91 years (SE = 0.15). At the time of cancer diagnosis,…		Symptom function was assessed with the Expanded PCa Index Composite, Self-Efficacy for PCa symptom management was assessed with an 11 item measure that asked participants to rate the extent to which they believed that can control different aspects of PCa-related problems, on a 5-point likert scale from “not at all” to “completely”. Satisfaction with PCa care was assessed with a single item from t…	the mean score on the FOR scale was 49.2 (SD =2.3), reflecting a high amount of FOR on this sample.		BOWEL FUNCTION AND FOR: Within Figure 1a, Part A displays the bivariate direct model showing worse bowel function was significant associated with more FOR. URINARY FUNCTION AND FOR: Part A displays the direct model showing worse urinary function predicted greater FOR. Part B shows that bootstrapping estimates had 95% CIs that crossed zero, both for self-efficacy (bootstrap =0.09, SE=0.06, CI=0.21…	self-efficacy and satisfaction with care both significantly mediated the relationship between bowel function and FOR.		FOR
	Urbaniec, O. A., Collins, K., Denson, L. A., & Whitford, H. S. (2011). Gynecological cancer survivors: Assessment of psychological distress and unmet supportive care needs. [References]. J PSYCHOSOC ONCOL 29[5], 534-551.	Australia	cross sectional	Cancer	n=45 gynecological cancer survivors. Sample characteristics are provided in Table 1. Participants were most likely to have been born in Australia or New Zealand, to be married or living with their partner (de facto relationship), and have secondary-level education. Most were not in paid work. Gynecological cancer diagnoses appeared evenly distributed among cancer sites. Participants mainly had St…	None given	Beck Depression Inventory- Second Edition (BDI-II), Spielberger State Anxiety Inventory (SAI), Impact of Events Scale-Revised (IES-R). The Life Orientation Test-Revised (LOT-R), Brief Cope (B-COPE), Functional Assessment of Cancer Therapy-General (FACT-G), Cancer Survivors’ Unmet Needs Measure (CaSUN)	55.6% of survivors reported at least one unmet need with FCR being the primary unmet need	Correlations between FCR and main variables (there is also unmet needs but I’m only reporting FCR) Age: r=-0.34, p=0.03; Marital status-married vs. other r=0.01, p=0.96; Education Level- primary/secondary vs. tertiary r=0.39, p=0.01.	From table 4 Correlations between FCR and main variables: Time since diagnosis r=0.19, p=0.23; Stage of disease at diagnosis (Stage I, II vs. Stage III, IV) r=0.39, p=0.40; Type of treatment: Radiation r= - 0.09, p=0.57, Surgery r= - 0.21, p=0.18, Chemotherapy r= - 0.13, p = 0.42. , Physical WB r= - 0.37, p = 0.02	Anxiety, PTSD, functional well-being, and emotional well-being were included together in the regression analysis. Together the four variable accounted for 40.7% (adjusted R2) of the variance on strength of the unmet need, fear of recurrence, F(4, 37) = 8.02, p = .000. The β values indicated that the strongest predictor of fear of recurrence was emotional well-being (see Table 6), which remained a…		N/A
BM	Van Liew, J. R., Christensen, A. J., Howren, M. B., Hynds Karnell, L., & Funk, G. F. (2014). Fear of recurrence impacts health-related quality of life and continued tobacco use in head and neck cancer survivors. [References]. HEALTH PSYCHOL 33[4], 373-381.	USA	cross sectional	Cancer	n=138, upper aerodigestive tract carcinomas, 58% male, mean age at diagnosis = 60.51 (SD=13.02; range 22-87); 95% caucasian; average 38.83 months post diagnosis (SD=41.55; range 3-240); mean age 64.25 years (SD=12.26; range = 23-89); marital status at Dx (67.9% married); Cancer Stage (I-III) = 39.8%; (III-IV) = 45.7); not stageable/unknown (5.1%); missing (9.4); Surgery only (38.4%); chemotherapy…	Fear of Recurrence (FOR) = "many survivors experience the fear or worry that their cancer will return or progress, in either the same organ or in another part of the body."	Fear of Cancer Recurrence Inventory, head and neck cancer inventory	60.1% (n=83) of the sample reported clinically significant levels of FOR	no significant differences (gender, age, marital status) with FOR	no significant differences: time since diagnosis, cancer stage, treatment modality, tobacco use history (ever, never smoker classification) Higher FOR was associated with current tobacco use (r= .301, p<.001); Higher levels of FOR were associated with greater likelihood of current tobacco use Wald (1) = 9.96, p < .01; a main effect of FOR clinical significance was also found for current tobacco u…	Accross each domain assessed by the HNCI, severity of FOR was inversely correlated with HNC-specific HRQOL (health related quality of life). Higher levels of FOR were associated with lower HRQOL related to eating (r=-.282, p < .001), aesthetics (r = -.293, p < .001), speech (r = - .222, p < .001), and social disruption (r = -.356, p < .001). From Regression analysis: higher levels of FOR were ass…	N/A	no model
DPW	Waters EA, Liu Y, Schootman M, et al. Worry about cancer progression and low perceived social support: implications for quality of life among early-stage breast cancer patients. Ann Behav Med 2013;45:57–68.	USA	longitudinal	Cancer	T1: n=549, T2: n=537, T4: n=514, total n=480 for whole analysis of early stage breast ca pts; 81.5% white, 70% some college or higher, 64.8% no depression Hx, 60% Rads	worry about cancer progression:	RAND 26-item Health Survey for QOL, Worry about cancer progression assessed with single item from Functional Assessment of Cancer Therapy-Breast version 4 "worry that my confition will get worse;" Medical Outcomes Study Social Support Survey for perceived social support; Hx depression assessed; STAI; clinical data	in last 6 months, 69.8% "not at all" worried about progression, 16% a little, 10.4% somewhat, 3.3% quite a bit, .4% very much.			Women who worried at least "a little" about ca progression had lower QOL on each subscale except pain and physical functioning, Exploratory analyses showed worrying about recurrence was associated with emotional well-being scores that were 10.3 points lower among women who reported the lowest levels of social support. In contract, worrying was associated with emotional wellbeing scores that were …		N/A
	Ziner, K., Sledge, G., Bell, C., Johns, S., Miller, K., & Champion, V. (2012). Predicting Fear of Breast Cancer Recurrence and Self-Efficacy in Survivors by Age at Diagnosis. ONCOL NURS FORUM, 39, 287-295.	USA	cross sectional	Cancer	n=1128 breast cancer survivors - comparing older (n=623 and 55-70) and younger (n=505; age 45 or younger) cancer survivors, 92% caucasian, 74% married	None given	Knowledge of Recurrence Signs Scale, Ridner’s Symptom Bother Scale,The Trait Anxiety Inventory, The Breast Cancer Survivors Self-Efficacy scale. Fear of Recurrence was measured using CARS		Younger women experienced more fear and worry than older women. All t tests significant: results presented Mean young. mean old, t=xx)- Fear of Recurrence Index (12.2, 8.8, t=10.1); Health Worries (17.7, 10.4, t=7.3); Role Worries (7.8, 4.5, t=9.4); Womanhood worries (5.1, 2.3, t=7.7); Death Worries (4.7, 2.5, t=10.2); Parenting Worries (3.6, 1.1, t=15.4). RESULTS OF MULTIPLE LINEAR REGRESSION: V…		Variables negatively associated with fear of recurrence included , perceived risk of recurrence (p=0.001), trait anxiety (p=0.001). and breast cancer reminders. These plus age accounted for 38% ove the variance in Fear of Recurrence. Knowledge of someone with a recurrence, recurrence signs and symptom bother were ns). Breast cancer survivor self-efficacy explained about 18% (p<0.001) of the varia…		N/A
	Bölter, A. F., Lange, J., Anger, B., Geiser, C., Süß, H.-M., & Frommer, J. (2011). Modification of the IES-R for assessment of posttraumatic stress after traumatization through the diagnosis of cancer. Zeitschrift für Gesundheitspsychologie, 57, 84-98		cross sectional	Cancer	400 cancer patients (diverse entities), inpatient rehabilitation, mean age 63.2 yrs, 51 % men,	Fear of progression: Not provided	Fear of Progression Questionnaire Short Form, FoP-Q-SF; Fear of Cancer Recurrence Scale by Greenberg, D.B. et al., Cancer 1997; IES-R, SCID module PTSD; PHQ-9, GAD-7, SF-12, Hornheider Fragebogen (assessment of distress and perceived treatment need)				FoP correlates positively with the newly developed Questionnaire on Cancer-Specific Posttraumatic Stress; FCR correlates positively with the newly developed questionnaire			2- Language
	Danker, H., Herrmann, E., Keszte, J., Meyer, A., Wollbrück, D., Dietz, A., Meister, E. F., Wulke, C., & Singer, S. (2011). Tobacco and alcohol consumption 5 years afer partial laryngectomy for laryngeal cancer. Zeitschrift für Gesundheitspsychologie, 19, 13-22		cross sectional	Cancer	151 cancer patients after partial laryngectomy (probably outpatients), mean age 67 yrs, 91 % men, mean illness duration 5 yrs	Fear of progression definition not provided	Fear of Progression Questionnaire, FoP-Q; Questionnaire for the Assessment of Health Behaviors, FEG; HADS; Questionnaire on Perceived Social Support, F-SozU;			No associations among FoP and current alcohol and tobacco use				3- Book
	Dinkel, A., Henrich, G., & Herschbach, P. (2011). Coping effectiveness and fear of disease progression in cancer patients. Zeitschrift für Gesundheitspsychologie, 19, 35-42		Longitudinal	Cancer	Secondary analysis of the trial by Herschbach et al., 2010; 265 cancer patients; 200 cancer patients included in MANOVA/MANCOVA, mean age 54 yrs, 83 % women, mean illness duration 19 months	See Berg et al., 2011 (above)	Fear of Progression Questionnaire FoP-Q, subscale coping effectiveness, i.e. constructive coping with FoP (this subscale is not used for computing total FoP-Q score)		coping effectiveness and age correlate positively		coping effectiveness correlates with the four subscales comprising FoP: affective response, family, occupation, loss of autonomy, total score; higher coping effectiveness is associated with lower facets of FoP	CBT and SET increase coping effectiveness, compared to TAU, pre to post; no difference between CBT and SET; Follow-up after 12 months: no difference between CBT, SET, and TAU in coping effectiveness		3- Case study
	Rosenberger, C., Höcker, A., Cartus, M., Schulz-Kindermann, F., Härter, M., & Mehnert, A. (2012). Outpatient psycho-oncological care for family members and patients: access, psychological distress and supportive care needs		cross sectional	Cancer	362 cancer outpatients, 132 family member of cancer patients; psycho-oncological outpatient department of a large university hospital, cancer patients: mean age 52 yrs, 71 % women	Supportive care needs (among others FCR): definition not provided	PHQ-9, GAD-7, Distress thermometer (DT), SCNS-SF34	Fear of recurrence ranks first among supportive care needs (92.9 % of the patients)						3- Qualitative
	Anarte Ortiz, M. T., Caballero, F. F., Ruiz de Adana, M. S., Rondan, R. M., Carreira, M., Dominguez-Lopez, M. et al. (2011). Development of a new fear of hypoglycemia scale: FH-15. Psychol Assess., 23, 398-405.	Spain	instrument validation	Diabetes	229 patients with Type I diabetes, 57.6% female	None provided	The Fear of Hypoglycemia 15 item (FH-15). There was also a one item "Are you afraid of suffering from hypoglycemia" yes/no used as the gold standard = 48% said yes. A cut-off on the FH-15 established that 45% had FH.	The one item "Are you afraid of suffering from hypoglycemia" yes/no was used as the gold standard = 48% said yes. A cut-off on the FH-15 established that 45% had FH.		Patients with typical complications of diabetes had more FH. People with other chronic conditions had greater FH. People who often perceived hypoglycemia reported lower FH. People who needed help to overcome hypoglycemia in the past 6 months had greater FH.			n/a
SL	Anderbro T, Amsberg S, Adamson U, Bolinder J, Lins PE, Wredling R, Moberg E, Lisspers J, Johansson UB (2010). Fear of hypoglycaemia in adults with Type 1 diabetes. Diabet Med 27: 1151-1158;	Sweden	cross sectional	Diabetes	n=764 patients with type 1 diabetes (380 men and 384 women) with a mean age of 43.3 years and mean HbA1c of 7.0% (reference value < 5.0%)	none given	Demographic and medical information + Swedish version of the Hypoglycemia Fear Survey (Swe-HFS) to measure fear of hypoglycaemia both Worry and Aloneness subscales (did not use avoidance subscale)		MULTI: Females scored significantly higher than males on both the Worry and Aloneness subclass of the HFS *** SEPARATE REGRESSION ANALYSIS FOR MALES AND FEMALES: Given the significant difference in scores between males and females, separate regression analyses for males and females were performed. These models indicated somewhat different patterns of factors associated with fear of hypoglycaemia,…	MULTI: Of the disease-specific factors, the Aloneness subscale had a significantly positive association with ‘frequency of severe hypoglycaemia’, ‘number of symptoms during mild hypoglycaemia’, HbA1c, ‘hypoglycaemic unawareness’ and ‘visits to the emergency department because of hypoglycaemia’ and a significantly negative association with ‘frequency of mild hypoglycaemia’. The Worry subscale had …			n/a
NOT IN CPA LIST ?	Barnard, K., Parkin, C., Young, A., & Ashraf, M. (2012). Use of an automated bolus calculator reduces fear of hypoglycemia and improves confidence in dosage accuracy in patients with type 1 diabetes mellitus treated with multiple daily insulin injections. J Diabetes Sci Technol, 6, 144-149.	UK	cross sectional	Diabetes	588 patients with type I diabetes, 57.5% female		The questionnaire was devised to collect sociodemographic data and information about users' experience with the bolus advisor			The use of an automatic bolus advisor (Accu-Chek, a device that calculates the proper insulin dosage for patients) for 4-12 weeks led 52% of patients to say that their fear of hypoglycemia had improved.			n/a
GJ	belendez M & Hernandez-Mijares, A. (2009). Beliefs about insulin as predictor of fear of hypoglycemia. Chronic Illness, 5, 250-256.	Spain	cross sectional	Diabetes	81 adults, 56% females, (aged 18–58 years, M = 30.2 years) with type 1 diabetes	Two key components or dimensions of fear of hypoglycaemia (FoH) have been identified: specific worries associated with insulin reaction and the different behaviours to avoid hypoglycaemia.	The State-Trait Anxiety Inventory (STAI), Trait Subscale, The Beliefs about Medicines Questionnaire (BMQ)-Specific, The Fear of Hypoglycaemia Survey (Worry Scale) (adapted from Cox et al. 2). Frequency of hypoglycaemic episodes experienced in the previous 12 months (never ¼ 0 to daily ¼ 5). Severe hypoglycaemic episodes in the previous 12 months (requiring external assistance): yes/no. Treatment …	About one-third of the sample reported being worried about developing hypoglycaemia. The percentage of participants endorsing (often or many times) some of the items representing FoH was as follows: 53.3% of participants were worried about having a hypoglycaemia when responsible for others, 48.1% about having a hypoglycaemia while sleeping, 33.8% were worried about suffering a hypoglycaemia in pu…		participants who reported severe hypoglycaemia expressed higher levels of FoH (M ¼ 2.41, SD ¼ 0.81) when compared with individuals who did not report episodes of severe hypoglycaemia (M ¼ 1.74, SD ¼ 0.92; p ¼ 0.018). However, FoH and frequency of hypoglycaemic episodes in the previous year were not correlated.There were not significant correlations between FoH and diabetes self-care tasks (adhere…	significant positive relationships between FoH, concerns about insulin (r = 0.38, p= 0.01), trait anxiety (r = 0.33, p= 0.01). REGRESSION RESULTS: Analysis showed that past experience of severe hypoglycaemic episodes ( ¼ 0.25, p50.05) and trait anxiety ( ¼ 0.32, p50.01) in the first step accounted for 17% of the variance. In the second step, the entry of concerns about insulin explained an additi…	NONE	trait anxiety theory CAN'T FIND ARTICLE IN DATABASE NO SPECIFIED THEORY
	Brazeau, A., Rabasa-Lhoret, R., Strychar, I., & Mircescu, H. (2008). Barriers to physical activity among patients with type 1 diabetes. Diabetes Care, 31, 2108-2109.	Canada	cross sectional	Diabetes	100 patients with Type I diabetes, 50% females		BAPAD1 (12 barriers to physical exercise rated on a 1-7 scale); social support for exercise (3 items), number of hypoglycemic episodes in past 2 weeks and number of severe epiodes in past year; WHO-5; A1C			Number of severe episodes of hypoglycemia in the past year was correlated with FH (r = 0.26)	Number of strategies used to prevent hypoglycemia was not related to FH but certain subitems were. For ex. eating an evening snack to prevent nocturnal hypoglycemia was associated with less FH; knowledge of insulin pharmacokintetics (only shown by 52% of participants) was also associated with less FH. Highest barrier to physical exercise was fear of hypoglycemia.		n/a
	Claude, J. A. J., Hadjistavropoulos, H. D., & Friesen, L. (2014). Exploration of health anxiety among individuals with diabetes: Prevalence and implications. J HEALTH PSYCHOL, 19, 312-322.	Canada	cross sectional	Diabetes	414 individuals with type I or II diabetes, 63.4% female	Health anxiety is experienced when individuals are worried about their health and results in bodily sensations being misinterpreted as more serious and threatening than they actually are	Health Anxiety Inventory Short form; STAI; Fear of Complications Questionnaire; World Health organization Quality of Life BrIef; Summary of Diabetes Self Care Activities (a measure of Tx adherence)	24.1% of the sample reported elevated health anxiety	Health anxiety was associated with being female, younger age, not being married, and shorter time since dx. Age was the strongest correlation.	There was no difference in health anxiety between type I and type II diabetes. Health Anxiety had weak negative correlations with dietary and exercise adherence and no correlation with blood glucose testing. These associations were not sig. in multiple regression analyses controlling for sociodemo.	Simple correlations: Health Anxiety was strongly associated with trait anxiety, fear of diabetes complications, and negatively associated with QOL. In multiple regression analyses, health anxiety explained an additional 5% of the variance in physical QOL beyond sociodemo		hierarchical regression analysis, the cognitive behavioural theory of health anxiety
Christina & Brittany	Cooke, D., O'Hara, M., Beinart, N., Heller, S., La Marca, R., Byrne, M. et al. (2013). Linguistic and Psychometric Validation of the Diabetes-Specific Quality-of-Life Scale in U.K. English for Adults With Type 1 Diabetes. Diabetes Care, 36, 1117-1125.	UK	instrument validation	Diabetes	1,071 patients with Type I diabetes	None provided	Diabetes-Specific Quality of Life Scale (DSQOLS) a 57 item measure that includes a Fear of Hypoglycemia subscale (11 items), ADDQol (another diabetes specific QOL measure), WHO-5 (a measure of depressed mood)			Participants with diagnosed diabetes related complications reported significantly worse fear of hypoglycemia	The Fear of Hypoglycemia subscale was related to worse QOL, less life satisfaction, and worse depressed mood		n/a
	Cox, D. J., Kiernan, B. D., Schroeder, D. B., & Cowley, M. (1998). Psychosocial sequelae of visual loss in diabetes. Diabetes Educator, 24, 481-484.	USA	cross sectional	Diabetes	49 people with diabetes-induced visual impairment and 62 nonvisually impaired adults with diabetes	None provided	Perceived stress scale, Brief Symptom Index, and Worry Scale of the Hypoglycemic Fear Survey	19% of the totally blind subjects had a mean worry scale 2sd above previously published mean vs. 0% of the partially sighted and 2% of the normally sighted. This diff is sig. The 2sd above mean was considered by the authors a clinical elevation		There was no sig. difference between blind vs. sighted subjects on the worry scale of the FHS in multivariate models.			n/a
GJ	Davey, R. Stevens, K., Jones, T., & Fournier, P. (2011). The effect of short-term use of the Guardian RT continuous glucose monitoring system on fear of hypoglycaemia in patients with Type-1 diabetes mellitus. Primary Care Diabetes, 10.1016/j.pcd.2011.09.004	Australia	RCT	Diabetes	Six male and six female participants aged 26.7 ± 5.7 (mean ± standard deviation) years, duration of Type 1 Diabetis Mellitus of 9.6 ± 6.3 years and glycated hemoglobin of 7.4 ± 0.9% volunteered for this study. Eight participants were using insulin injection regimens and four were using insulin pumps	none given	The Hypoglycaemia Fear Scale (HFS), hypoglycaemia, operationally defined as CGM readings ≤ 3.5mmol/L					The fear of hypoglycaemia scores at baseline and following the alarm and no alarm conditions were not statistically different (p = 0.16 and p = 0.40, respectively;Similarly, there were no significant differences in behaviour and worry subscale scores at baseline and following the alarm (p = 0.11 and p = 0.26, respectively) and no alarm (p = 0.46 and p = 0.37, respectively) conditions.	n/a
	Gjerlow, E., Bjorgaas, M. R., Nielsen, E. W., Olsen, S. E., & Asvold, B. O. (2014). Fear of hypoglycemia in women and men with type 1 diabetes. Nursing Research, 63, 143-149.	Norway	cross sectional	Diabetes	445 adults with Type I diabetes females = 49%	None provided	Hypoglycemia Fear Survey-II-Worry ansd one item on awarness of hypoglycemia episode commencing		Univariate analyses: women reported higher overall scores than men and higher scores on 5 out of 18 items				n/a
	Goebel-Fabbri, A. E., Fikkan, J., Franko, D. L., Pearson, K., Anderson, B. J., & Weinger, K. (2008). Insulin restriction and associated morbidity and mortality in women with type 1 diabetes. Diabetes Care, 31, 415-419.	USA	Longitudinal	Diabetes	234 women with Type I diabetes = 11 year follow-up	None provided	Screening question "I take insulin less than I should", self-care inventory, problem area in diabetes survey, bulimia test revsied, and eating disorders inventory, Hypoglycemia Fear Survey, BSI,			At baseline, 30% of women were insulin restrictors. They were more likely to report fear of hypoglycemia. A comparison of women who died with and without insulin restriction at baseline revealed no difference in their fear of hypoglycemia. Insulin restrictors who died and those still alive at the 11 year follow-up did not differ in their fear of hypoglycemia.			n/a
	Gonder-Frederick, L. A., Schmidt, K. M., Vajda, K. A., Greear, M. L., Singh, H., Shepard, J. A. et al. (2011). Psychometric Properties of the Hypoglycemia Fear Survey-II for Adults With Type 1 Diabetes. Diabetes Care, 34, 801-806.	USA	cross sectional	Diabetes	777 patients with type I diabetes, 53% female	None provided	Hypoglycemia Fear Survey-II; BDI; BAI,; Modified State Trait Personality Inventory; Short Form 12 Quality of Life Inventory		Univariate analyses: women reported higher fear of hypoglycemia (HFS-Worry and HFS-Behavior) than men. Lower education was associated with more fear (HFS-Worry). Age was not a predictor (HFS-II)	Univariate analyses Duration of diabetes was not associated with HPS-Worry scale. A history of severe hypoglycemia in the past year was also associated with greater fear (HFS-II and worry), but the HbA 1C index was not (HFS-II and worry). Injection vs. pump was not related to HFS-II	Univariate analyses: fear, as measured by the HPS-Worry scale and total scale, was correlated with depression, anxiety, anger, and lower QOL (physical and mental)		n/a
	Graue, M., Iversen, M. M., Wentzel-Larsen, T., Rokne, B., & Haugstvedt, A. (2013). Assessing fear of hypoglycemia among adults with type 1 diabetes - Psychometric properties of the Norwegian version of the Hypoglycemia fear survey II questionnaire. 23, 75-81.	Norway	cross sectional	Diabetes	235 people with Type I diabetes 43% women	None provided	Hypoglycemia Fear Survey-II; HADS; WHO-5; DDS (diabetes specific distress scale)		Univariate analyses: age and education were not associated with the worry subscale of the HFS-II but gender was (women reported more HFS-Worry)	Univariate analyses: BMI,Hb1Ac, and duration were not associated with the worry subscale of the HFS-II but glucose self-management (self-reported number of times checking glucose level per day) was positively associated with HFS-worry. Patients with nephropathy scored higher. No difference between insulin injection vs. CSII. People with 1-3 injections daily reported lower HFS-Worry than those on …	Univariate analyses: HFS-Worry was associated with lower well-being, greater anxiety and depression, and greater diabetes specific distress		n/a
	Haggstrom, E., Rehnman, M., & Gunningberg, L. (2011). Quality of life and social life situation in islet transplanted patients: time for a change in outcome measures? Int J Organ Transplant.Med, 2, 117-125.	Sweden	cross sectional	Diabetes	11 patients with diabetes who have undergone islet transplantation, 36.4% female	None provided	SF-36 and Hypoglycemia Fear Survey	Patients had no or little fear of hypoglycemia compared to the general population with diabetes. Only 3 out of 10 = 30% reported FoH (1 did not answer)					n/a
	Hajos, T. R., Polonsky, W. H., Pouwer, F., Gonder-Frederick, L., & Snoek, F. J. (2014). Toward defining a cutoff score for elevated fear of hypoglycemia on the hypoglycemia fear survey worry subscale in patients with type 2 diabetes. Diabetes Care, 37, 102-108.	The Netherlands	cross sectional	Diabetes	1530 patients with type II diabetes, 49% female	None provided	13 item Hypoglycemia Fear Survey-Worry scale, Diabetes Symptom Checklist, WHO-5	Depending on the criterion used, prevalence of clinical FOH ranged from 5 to 81% (5, 26, 19, and 81)	Younger age, being female predict having high FOH according to out of 4 criteria	Patients who reported no hypoglycemic episodes in the past 3 months reported lower FOH than those that did. Patients taking insulin vs. those taking oral meds reported more FOH. Less time since dx was associated with greater FoH acording to the CV criterion method. Experiencing nocturnal episodes of hypoglycemia was associated with greater FoH. While all 4 methods were associated with severe hypo…	Univariate analyses: FOH was correlated with lower well-being, and more diabetes symptoms . In predicting well-being, using the criterion of an endorsement of 3 or more on any item was the best predictor		n/a
	Halford, J. & Harris, C. (2010). Determining clinical and psychological benefits and barriers with continuous glucose monitoring therapy. Diabetes Technology & Therapeutics, 12, 201-205.	USA	cross sectional	Diabetes	54 patients with type I diabetes who are on continuous glucose measuring therapy	None provided	One item measuring fear of hypoglycemia from 1 (least fear)-5 (greateast fear) before use of a continuous glucose monitoring device and after			All users, regardless of whether they kept using the device or stopped reported less fear of hypoglycemia after they started using a continuous glucose monitoring device			n/a
	Hayes, R. P., Nakano, M., Muchmore, D., & Schmitke, J. (2007). Effect of standard (self-directed) training versus intensive training for lilly/alkermes human insulin inhalation powder delivery system on patient-reported outcomes and patient evaluation of the system. Diabetes Technology & Therapeutics, 9, 89-98.	USA	RCT	Diabetes	Patietns with type 2 diabetes recruited. N = 97 (47 standard training, 50 intensive training), 68% male, mean age = 56.7 +/- 10.0 years. Mean hemoglobin A1C 9.3 +/- 1/2%	fear of hypoglycemia; not defined	Health Status - physical and mental (SF-36 Vitality Scale); the Fatigue, Cognitive Distress, Hyperglycemia, and Hypoglycemia subscales of Diabetes Symptom Checklist- Revised (DSC-R); Hypoglycemia Fear Survey (HFS); Insulin Delivery System Questionnaire (IDSQ) & HIIP Delivery System Questionnaire	none				No significant difference between groups at endpoint, but there was a significant increase in fear of hypoglycemia from baseline to endpoint (1 month following training) from 1.2 to 1.3 (p<0.001)	n/a
	Herpertz, S., Kramer-Paust, R., Paust, R., Schleppinghoff, B. S., Best, F., Bierwirth, R. et al. (2002). Association between psychosocial stress and psychosocial support in diabetic patients. Psycho-Neuro-Endocrino-Immunology (Pnei): A Common Language for the Whole Human Body, 1241, 51-58.	Germany.	cross sectional	Diabetes	n = 410, 157 with Type 1 (51% male, 39.% non-insuln dependent, 100% insulin dependent, Dx 15.49 +/- 11.14 years, BMI = 24.22 +/- 3.65) and 253 Type 2 diabetes (age = 60.63 +/- 10.41, 54.9% male, 60.3% insulin-dependent, Dx 12.12 +/- 8.47 years, BMI = 28.80 +/- 4.59)	fear of hypoglycemia; not defined	Daily stress livng with diabetes- Questionnaire on Stress in Patients with Diabetes (QSD-R)	none		Authors made a “psychosocial stress profile’: fear of hypoglycaemia was more prominent in the type 1 diabetes subsample than type 2	in type 1 diabetic subsample, maximal stress could be observed with regard to depression, followed by fear of hypoglycemia (versus physical complains in type 2 sample),		n/a
	Ismail, K., Thomas, S. M., Maissi, E., Chalder, T., Schmidt, U., Bartlett, J. et al. (2008). Motivational enhancement therapy with and without cognitive behavior therapy to treat type 1 diabetes: a randomized trial. Ann.Intern.Med, 149, 708-719.	UK	RCT	Diabetes	n=344 adults with type 1 diabetes for longer than 2 years, hemolobin levels of 8.2%-15% and without complications or severe comorbid disease. Most participants were in mid-30s, employed, hgih school qualifications or above, 1/5 of women were non-white, most w/ clinically significant depressive symptoms. Median duration of diabetes was 18 years, baseline median hemoglobin of 9.4%	fear of hypoglycemia not defined	sociodemographics, lifetsyle factors, phsycial health, depressive symptoms with Patient Health Questionnaire-9 (PHQ-9); Hypoglycaemia Fear Survey; Summary of Diabetes Self-Care Activities; Diabetes Quality of Life scale	none				MET and MET+CBT did not yield sig changes on fear of hypoglycemia (none of the secondary outcomes were effective)	Lang’s 3 systems model and Beck’s cognitive model of emotional disorders
IN JOURNAL BUT IS A LETTER	Johnson, J. A., Kotovych, M., Ryan, E. A., & Shapiro, A. M. (2004). Reduced fear of hypoglycemia in successful islet transplantation. Diabetes Care, 27, 624-625.	Canada	cross sectional	Diabetes	n=81 patients with type 1 diabetes, n=46 pretransplant, and 35 islet transplanted patients	none	Hypoglycemia fear survey (HFS), Health Utilities Index Mark two (HU12) - measurement at basline (pre-transplant), midtransplant (between the first and second), 1, 3, 6, and 12 months post transplant and annually thereafter.			UNI: Fear of hypoglycemia was significantly lower in islet-transplanted (median 5.0) compared with pre-transplantation (median 47.0) patients for the HFS total score (p<0.001) . Among all islet-transplanted patients the small number n=3 without C-peptide secretion and requiring exogenous insulin had substantially more fear of hypoglycemia (P=0.041) than islet transplant patients with successful t…			n/a
	Kubiak, T., Hermanns, N., Schreckling, H. J., Kulzer, B., & Haak, T. (2006). Evaluation of a self-management-based patient education program for the treatment and prevention of hypoglycemia-related problems in type 1 diabetes. [References]. Patient Education and Counseling 60[2], 228-234.	Germany	longitudinal	Diabetes	n= 207; n=105 patients in new program int (age = 37.0 (14.1), 41% males, duration of disease 16.4 years), n=102 control (age = 34.3 (12.9), 41% males, duration of disease 16.2 years)	fear of hypoglycemia not defined	hypoglycemia-related problems, number of severe hypoglycemia episodes, hypoglycemia awareness, marker for hypoglycemic control; depression (Zerssen-d-Scale), STAI for anxietyl visual analogue scales for fear of hypoglycemia and fear of late-diabetic complications; IPC-D1 questionnaire for health beliefs, diabetes-specifci control beliefs	none				Fear of diabetic complications decreased sig for both groups, fear of hypoglycemia only in Control with no between-group effects in both measures.	n/a
	Leiter, L. A., Yale, J., Chiasson, J., Harris, S. B., Kleinstiver, P., & Sauriol, L. (2005). Assessment of the impact of fear of hypoglycemic episodes on glycemic and hypoglycemia management. Canadian Journal of Diabetes, 29, 186-192.	4 Canadian centres (2 Toronto, 2 Montreal)	cross sectional	Diabetes	n=335; n=202 type 1 (age = 43.5, 54% over $50,000 yearly; Dx = 20.6 (0.7) years) and n=133 type 2 (age=59.9; 30.8% over $50,000 yearly; Dx= 43 (13.7) years) diabetes patients	fear of hypoglycemia not defined	self-administered questionnaire on frequency of hypoglycemia, impact of hypoglycemia on behaviour and glycemic management, cost of diabetes managemetn and post-hypoglycemia lifestyle infringements; Hypoglycemia Fear Survey (HFS-98) composed of bejaviour and avoidance scale, worry or affect scale; demo and medical info	none	fear of future hypoglycemia was higher for type 1 (37.8%) than type 2 (29.9%) following a mild or moderate event. 84.2% of type 2 said they sometimes or always had greater fear of future severe hypoglycemia vs 63.6% of type 1				N/A
	Leiter, L., Boras, D., & Woo, V. (2014). Dosing irregularities and self-treated hypoglycemia in type 2 diabetes: results from the canadian cohort of an international survey of patients and healthcare professionals. Canadian Journal of Diabetes, 38, 38-44.	pre-existing online research panels , Canada	cross sectional	Diabetes	n=156 patients with Type 2 diabetes (age = 60, 54% men, 12 years on average since Dx) and n=202 healthcare providers treating diabetes (time since qualification = 21 years)	concerns of hypoglycemia not defined	medical information on hypoglycemia incidents and management; impacts of self-treated hypoglycemia impacts on health care resource utilization; patients' attitudes towards self-treated hypo and their impacts on pt functioning and well being. HCP asked abotu adherence, level of patient dosing irregularity, worry about self-tx hypoglycemia	Pts most concern was experiencing hypoglycemia in a place without food, drink or while sleeping					N/A
	Martyn-Nemeth, P., Quinn, L., Hacker, E., Park, H., & Kujath, A. S. (2014). Diabetes distress may adversely affect the eating styles of women with type 1 diabetes. Acta Diabetol., 51, 683-686.	USA	cross sectional	Diabetes	T1DM women (n = 15) greater than 18 years of age, Among the subjects (mean age 37 ± 13.5 years, mean diabetes duration 23 ± 13 years), 80 % used an insulin infusion pump and 47 % were overweight or obese (i.e., BMI [ 25). The mean A1C was 6.98 % (53 mmol/mol; range 6–8 %/42–64 mmol/mol).	fear of hypo- glycemia	Demographic and health information was obtained through self-report. Diabetes-related emotional distress was measured using the Diabetes Distress Scale (DDS), FOH was measured using the Hypoglycemia Fear Scale-II (HFS-II), Eating style was measured with the Dutch Eating Behavior Questionnaire (DEBQ), Body mass index (BMI) was calculated from measured height and weight [weight (kg)]/[height (m2)].…	Moderate levels of FOH were reported (total score mean 1.1 ± .43). Worry over hypoglycemia (worry subscale scores; mean 1.2 ± .53) contributed a greater degree to the overall fear score than behaviors instituted to avoid hypoglycemia (behavior subscale scores; mean 1.0 ± .37).		Fear of hypoglycemia was not associated with total diabetes distress or any eating style. Interestingly, a nonlinear relationship (p = .0383) was identified between interpersonal distress and the FOH behavior subscale. The distribution of scores showed an inverted ‘‘U-shaped’’ curve, with fewer behavioral approaches employed to avoid hypoglycemia at higher distress levels.			emotional eatng style is derived from a psychosomatic theory(psychological stress affects appetite-regulating mechanisms) and external eating style derived from an externality theory (responds to external stimuli for dietary intake)
	McCoy, R. G., Van Houten, H. K., Ziegenfuss, J. Y., Shah, N. D., Wermers, R. A., & Smith, S. A. (2013). Self-report of hypoglycemia and health-related quality of life in patients with type 1 and type 2 diabetes. Endocr.Pract, 19, 792-799.	USA	cross sectional	Diabetes	418 adults (≥18 years old) with established diabetes mellitus, Responders ranged in age between 18 and 93 years and had a clinically established diagnosis of type 1 (22%) or type 2 (78%) diabetes mellitus. 87% insulin tx; 65.6 (14.3) years of age; 55.7% men;	Fear of hypoglycemia may promote anticipatory compensatory behaviors aimed at decreasing the likelihood of hypoglycemia, including injecting lower than the prescribed insulin dose, increasing caloric intake, and avoiding physical activity	Participant demographics and most recent HbA1c were recorded in the electronic medical record (EMR) and DEMS (24). Diagnoses were extracted from the International Classification of Diseases (ICD)-9 codes and EMR review. Administrative and EMR data were used to derive the Charlson comorbidity index (CCI) for the 1 year prior to survey disbursement, EuroQol-5D Dimensions (EQ-5D) (27), Hypoglycemia …		fear of hypoglycemia was significantly higher in patients with type 2 diabetes reporting severe hypoglycemia and showed a trend toward increase in patients with type 1 diabetes. Thus, patients with type 2 diabetes who self-reported severe hypoglycemia and had higher HFS scores are also more likely to be engaged in these counterproductive behaviors. Fear of hypoglycemia was generally higher in pat…				N/A
	Mollema, E. D., Snoek, F. J., Ader, H. J., Heine, R. J., & van der Ploeg, H. M. (2001). Insulin-treated diabetes patients with fear of self-injecting or fear of self-testing: Psychological comorbidity and general well-being. [References]. Journal of Psychosomatic Research 51[5], 665-672.	Neatherlands	longitudinal	Diabetes	A total of 1275 patients participated in the current study (51.1% male; age 49.7 ± 15.8 years; 58.0% Type 1 diabetes; diabetes duration 17.5 ± 12.0 years; duration of insulin use 15.1 ± 12.2 years). n= 79 at follow-up	Hypoglycemia Fear	In the initial booklet of questionnaires, information was obtained on gender, age, marital status, highest level of education, medication, age at onset of diabetes, age at onset of insulin use, comorbidity, and current and past treatment by a psychiatrist or psychologist. Questions were included on experienced painfulness when injecting/self-testing, burden of diabetes, and as to what extent pati…			As was to be expected, patients with extreme FSI/FST scores scored higher on diabetes-related emotional distress (PAID, mean score 42 vs. 17) (Z = 8.35, P < .001). Scores on fear of hypoglycemia (HFS-worry, mean score 18 vs. 12) were also significantly higher in this group (Z = 5.38, P < .001) than in the other patients.			N/A
	Mollema, E. D., Snoek, F. J., Pouwer, F., Heine, R. J., & van der Ploeg, H. M. (2000). Diabetes fear of injecting and self-testing questionnaire: a psychometric evaluation. Diabetes Care, 23, 765-769.	Netherlands	instrument validation	Diabetes	n=252 baseline diabetes type 1 &2; 49.2% men, age=47.9 +/- 15.4, 60.7% type 1, 34% Dx 11-20 years ago; n=24 pts with high scores (95th percentile and above); 29.2% men, age =44.5 +/- 16.7, 45.8% type 1; 33% dx 11-20 years ago	fear of hypoglycemia	D-FISQ [9,10] and the Dutch versions of the Problem Areas in Diabetes [13], the Worry-Scale of the Hypoglycemia Fear Survey [14,15], the trait scale of the State Trait Anxiety Inventory [16,17], the 12-item Well-Being Questionnaire [18,19], the Diabetes Coping Measure [20], the Hospital Anxiety and Depression Scale [21], and the Diabetes Quality of Life Measure [22], The second booklet of questio…			Spearman [rho]'s between the D-FISQ and HFS-Worry were 0.30-0.36 (P [less than] 0.001). fear of hypoglycemia higher in extreme scorers of FST/FSI (p<.001);			N/A
	Myers, V. H., Boyer, B. A., Herbert, J. D., Barakat, L. P., & Scheiner, G. (2007). Fear of hypoglycemia and self reported posttraumatic stress in adults with Type I diabetes treated by intensive regimens. [References]. Journal of Clinical Psychology in Medical Settings 14[1], 11-21.	USA	cross sectional	Diabetes	A total of 90 participants (65 females [72.2%] and 25 males [27.8%]) participated in the study. Seventy-seven of the 90 participants (85.5%) utilized insulin pumps. The average age for the sample was 43.2 years, and 82 participants (91.1%) classified themselves as ‘Caucasian’. The mean numberof months diagnosed with diabetes was 279 (23.25 years) (Range = 12-664 months, s.d. = 162.77)	fear of hypoglycemia (FH)	Participants were in- structed to provide information regarding their gender, age, ethnicity, date of DM diagnosis, general DM information including significant medical complications and/or hospi- talizations, pump use/injection regimen, last glycosylated hemoglobin value, and history of hypoglycemic episodes. Hypoglycemic Fear Survey, Posttraumatic Diagnostic Scale (PDS), Beck Depression Invento…	Fear of death from low BG 30%			Two hierarchical multiple re- gressions were conducted, with IVs for each entered in the following order: number of previous hypoglycemic episodes, perceived life-threat from hypoglycemia, anxiety, depres- sion, and fear of hypoglycemia. The full hierarchical regression equation accounted for 64% of the variance in PTS total severity score (F = 29.5, p = .001) (see Table 3). However, perceived de…		N/A
GJ - PROBABLY ABSTRACT - Full tex article - I AM KEEPING YELLOW	N+©rgaard, K., Scaramuzza, A., Bratina, N., Lalic, N., Jarosz-Chobot, P., Kocsis, G. et al. (2013). Routine Sensor-Augmented Pump Therapy in Type 1 Diabetes: The INTERPRET Study. Diabetes Technology & Therapeutics, 15, 273-280.	(in Europe and in Israel)	longitudinal	Diabetes	Type 1 Diabetes n=235		The HbA1c values were available to investigators, staff, and patients. Validated versions of Diabetes Treatment Satisfaction Questionnaires Status and Change versions (DTSQs and DTSQc, respectively)16,17 and Hypoglycemia Fear Survey-II (HFS) questionnaires18 were administered to adults in Danish, Hungarian, and Spanish centers only					The total HFS score was significantly improved versus baseline after 12 months of treatment	N/A
	Nixon, R. & Pickup, J. C. (2011). Fear of hypoglycemia in type 1 diabetes managed by continuous subcutaneous insulin infusion: is it associated with poor glycemic control? Diabetes Technology & Therapeutics, 13, 93-98.	UK	cross sectional	Diabetes	n = 104 type 1 diabetes subjects receiving insulin pump therapy who were studied in the survey. Subjects had at least 1 year's duration of insulin pump therapy and a maximum of 29 years' pump duration. The mean [+ or -] SD HbA1c for all patients on CSII was 7.8 [+ or -] 1.0%, of whom 27% had poor glycemic control (mean HbA1c, 9.1 [+ or -] 0.5%) and 17% had good control (mean HbA1c, 6.5 [+ or -] 0…	fear of hypoglycemia	patient information (age, ethnicity, diabetes duration, CSII duration, body mass index [BMI], and HbA1c) was accessed from a computerized register and clinical management system (Diabeta 3, Health Information Systems, London) in use in the clinic. HbA1c was measured by a Diabetes Control and Complications-aligned method (Primus, Kansas City, MO) (reference range, 4.2-6.2%). modification of the "W…	27% had fear of hypoglycemia scores >50%		Fear of hypoglycemia was not related to either HbA1c on CSII or the change in HbA1c . Table 3 shows that only the accumulated number of episodes of severe hypoglycemia since starting CSII (also shown in Fig. 3) and the rate of severe hypoglycemia (episodes per patient-year of treatment) were significantly related to the fear of hypoglycemia score.			N/A
	Petrak, F., Herpertz, S., Stridde, E., & Pf++tzner, A. (2013). Psychological insulin resistance in type 2 diabetes patients regarding oral antidiabetes treatment, subcutaneous insulin injections, or inhaled insulin. Diabetes Technology & Therapeutics, 15, 703-711.	Germany	cross sectional	Diabetes	532 type 2 diabetes outpatients who had a glycated hemoglobin (HbA1c) level that suggested the necessity of more intensive therapeutic interventions, including insulin treatment. The majority of the sample (91.4%) was overweight, 67% male, and the HbA1c level of the sample (mean, 68 – 12 mmol/mol [8.34 – 1.5%]) demonstrates the poor metabolic control of the patients. The most commonly prescribed …	psychological insulin resistance (PIR) is various beliefs and negative insulin-related attitudes such as fear of injections, self-testing, and hypoglycemia, anticipated stigmatization due to insulin injections, and expected hardship from insulin therapy, among other factors	German version of the Short Form 36 (SF-36).15 Diabetes-related distress was measured using the German version of the Problem Areas in Diabetes (PAID).16 Diabetes-related knowledge was assessed using the German Diabetes Knowledge Test.17 PIR was assessed using the ‘‘Barriers to Insulin Treatment Questionnaire’’ (BIT)6 with a sum score and the following subscales: Fear of injection and self-testin…			The most important barrier to insulin treatment was the fear of hypoglycemia. In comparison with patients who were willing to take SCI, patients who opted for diet/OADs perceived their diabetes as somewhat, but significantly less, predictable (IPC-D); they also reported significantly more barriers to insulin treatment (BIT). This result was the case for the total sum score of the BIT as well as f…	In comparisson to Subcutaneous insulin injection (SCI), pts with diet/oral antidiabetes medication had different lvels of fear of hypoglycemia;		theoretical treatment choices of patientd with type 2 diabetes NOT APPLICABLE TO HA
	Petrak, F., Stridde, E., Leverkus, F., Crispin, A. A., Forst, T., & Pfutzner, A. (2007). Development and validation of a new measure to evaluate psychological resistance to insulin treatment. Diabetes Care, 30, 2199-2204.	Germany	instrument validation	Diabetes	Sample A n=448 pts who were insulin-naïve outpts, age=62.4 (10.2), 47.2% female, BMI = 28.7 (26.5-32.0); sample B: n=449 type 2 diabetes patients, age=56.7 (8.7), 32.3% female, BMI= 31.2 (27.2-31.2)	fear of hypoclycemia	A pool of items, 35 regarding different attitudes toward insulin treatment, was created by an expert panel of health care professionals who were experienced in diabetes treatment based on patient interviews and current literature, The psychological barriers to insulin treatment were assessed using the BIT Questionnaire developed in sample A				pts who opten for oral medication consistently reported sig higher barriers to insulin Tx than the pts who were willing to move onto subcutaneous insulin		N/A
	Petrowski, K., Wintermann, G. B., Petzold, C., Strasser, R. H., & Guenther, M. (2013). Pre-hospital discharge testing of defibrillator without anesthesia: effects on psychological symptoms during clinical follow-up. Psychosom.Med, 75, 640-649.	Germany	RCT	Diabetes	complete data at T1, T2, and T3 (N = 44 patients), was used for final statistical analyses (Fig. 1). Patients (8 women and 36 men) were aged between 35 and 80 years (mean [M] = 60.99 y, standard deviation [SD] = 11.58). Eight (18.2%) of them were smokers. Most patients (90.9%) were receiving anticoagulant and/or antithrombotic treatment, with no differences between groups (without/with anesthesia…	pts who opten for oral medication consistently reported sig higher barriers to insulin Tx than the pts who were willing to move onto subcutaneous insulin "experience of multiple shocks might increase the likelihood of catastrophic interpretations of bodily signs, especially in patients with premorbid maladaptive coping behaviour. The resulting anticiatory anxiety leads to increased attendion on t…	PHD testing and subsequent blood sampling for the measurement of total serum cortisol were performed, on average, 2 days after the implantation, Consecutive blood sampling via a peripheral venous catheter was carried out 1 minute before and 1 minute after successful PHD testing. Three more blood samples were collected at regular time intervals (+15 minutes, +30 minutes, and +45 minutes) up to 45 …				There were no significant group differences in cardiac anxiety after 3 months, as measured by the CAQ		changes in patients habits as caused by fear and anxiety, explained by the theory of operant conditioning
CSL	Peyrot, Rubin: Perceived medication benefits and their association with interest in using inhaled insulin in type 2 diabetes: a model of patients' cognitive framwork. PAtient Prefer Adherence 2001; 5: 255-265.	USA	cross sectional	Diabetes	n = 1094 with type 2 diabetes, Patients were almost evenly divided by sex, with the majority (78%) being white.	none	healthrelated beliefs; relevance to the patient of potential benefits of the studied inhaled insulin; assessments of the study medication compared to the patient’s current treatment: There were seven single-item measures. Four measures compared the inhaled insulin described in this study to the patient’s current treatment, one item for each of four potential benefits: avoiding high blood sugar af…				avoiding hypoglycemia was associated with more frequent hypoglycemia and fear of hypoglycemia;		N/A
Caroline & Brittany	Riaz, M., Basit, A., Fawwad, A., Yakoob, A. M., & Ali, R. Z. (2014). Factors associated with non-adherence to insulin in patients with type 1 diabetes. Pak.J Med Sci, 30, 233-239.	Pakistan	cross sectional	Diabetes	Type 1 diabetes. A total of 194 patients were included in the study. The average age of participants was 17.9±6.4 years. Majority of the respondents were females (51.5%) and about half of them (n=100, 51.5%) had primary education as the highest level of education attained. As regards educational status of respondents father, 91(46.9%) had higher secondary education, while most of the respondents …		The questionnaire included 8 sections: Section A: Sociodemographic information, Section B: Clinical characteristics, Anthropometric measurements (Height in centimeters, and Weight in kilograms) Section C: Patterns of receiving Health care services, Section D: Knowledge regarding Diabetes, Section E: Behavioral factors, Section F: Adherences to Drug, Section G: Adherences to diet with 24 hour diet…	presence of fear of hypoglycemia, N=122(62.88%)		fear of hypoglycemia was a significant factor for non-adherence to physical activity			N/A
	Shiu, A. T. Y. & Wong, R. Y. M. (2000). Fear of hypoglycaemia among insulin-treated Hong Kong Chinese patients: Implications for diabetes patient education. Patient Education and Counseling 41[3], 251-261.	Hong Kong.	cross sectional	Diabetes	n= 120 with diabetes treated with insulin The mean age was 46.6 year and the mean number of years since the insulin treatment was 4.9.	Fear of hypoglycemia	The worry scale: This scale measures Fear of Hypoglycemia. It was adopted from one of the two sub-scales of the Hypoglycaemic Fear Survey. Richmond’ s questionnaire: This tool was developed by Richmond to measure respondents’ hypo- glycaemia experiences and their effects on self-care behaviour as well as working, social and personal life.	15% of participants reported high fear//Generally low though Mean = 15.95 SD=15.09	An independent t-test showed that respondents whose working life was affected by hypoglycaemia had significantly higher Fear of Hypoglycemia (31.06±18.84) than respondents who seldom had this experience (13.19±12.72), [95% CI 7.92–27.82, t(18.6) = 3.76, p <0.001]. Fear of hypoglycemia correlated with the frequency of hypoglycaemia affecting work (rs =0.34, p <0.01). FH, however, correlated negati…	A Chi-square test revealed that respondents who ran higher blood glucose levels were more likely to have high Fear of Hypoglycemia (scores 31 or above) than those who did not do so, x 2 (1) = 11.05, p < 0.001. Pearson and Spearman correlation tests showed that Fear of Hypoglycemia correlated positively with time since insulin treatment started (r = 0.32, p < 0.01) this remained sig after controll…		A one-way analysis of variance identified no statistically significant differences in Fear of Hypoglycemia among these three groups: attending (the programme) (n = 47, 39.8%), those who had completed (n = 22, 18.4%) and those who defaulted on the programmes (n = 51, 43.2%)..	N/A
DPW	Snoek et al. 2000. Diabetes-related emotional distress in Dutch and US patients. Diabetes care, 23, 1305-1309.	Netherlands	instrument validation	Diabetes	n=1472 people with diabetes; 72% women, age=51+/- 16 years, 75% cohabitating/married, 96% caucasian, mean duration of diabetes was 16 (12) years; 51% type 1 diabetes; 35% type two insulin tx; 14% type 2 diabetes with oral hypoglycemic agents	Fear of hypoglycemia not defined	Problem Areas in Diabetes Scale (PAID) for diabetes-related distress; demographic and clinical characteristics; asked about how burdensome they found the diabetes; Worry scale of the Hypoglysemia Fear Survey; Well-Being Questionnaire (WBQ-12) for general emotional well-being; Dutch version of Trait Anxiety subscale of STAI			Treatment problems correlated with worry subscale at product-moment correlation of 0.53 (p<.001); Food problems correlated with worry subscale at product-moment correlation of 0.33 (p<.001)	Emotional problems correlated with worry subscale at product-moment correlation of 0.53 (p<.001); lack of support correlated with worry subscale at product-moment correlation of 0.37 (p<.001)		N/A
	Snoek, F. J., van der Ven, N. C. W., Lubach, C. H. C., Chatrou, M., Ader, H. J., Heine, R. J. et al. (2001). Effects of cognitive behavioural group training (CBGT) in adult patients with poorly controlled insulin-dependent (type 1) diabetes: A pilot study. [References]. Patient Education and Counseling 45[2], 143-148.	Netherlands	longitudinal	Diabetes	n= 24 poorly controlled type 1 diabetes patients (n=15 female), m age= 35.2, sd= 11.1	none given	Only at baseline: the Dutch version of the Symptom Checklist 90 (SCL-90), The Dutch version of the 12-item (Bradley) Well-Being Questionnaire (WBQ-12), The Dutch Version of the Problem Areas in Diabetes (PAID) scale, The Worry-Scale of the Dutch version of the Fear or Hypoglycemia Survey (HFS), The Barriers in Diabetes Questionnaire (BDQ), A short Diabetes Self-care Inventory (DSCI), At the end o…					No sig change in HFS from baseline to follow-up (baseline 30.5± 12.5; 6 month follow-up 28.8 ± 14.4)	N/A
	Asbury, E. A., Creed, F., & Collins, P. (2004). Distinct psychosocial differences between women with coronary heart disease and cardiac syndrome X. Eur Heart J, 25, 1695-1701.	UK	cross sectional	Heart	100 healthy female controls, 100 women with coronary heart disease, 100 women with cardiac syndrome X	None provided	HADS; Health Anxiety Questionnaire (this is the measure of health worry with 4 subscales: reassurance seeking, health worry and preoccupation, interference with activities, fear of illness and death); Life event scale		In a multiple regression analysis, small social network, being divorced or widowed, not taking HRT, high anxiety score on the HADS predicted health anxiety scores	Both syndrome X and CHD patients had higher total HAQ than controls and higher health worry and preoccupation (p < 0.001), fear of illness (p < 0.01) and life interference (p < 0.001). Syndrome X patients had significantly higher scores than the CHD patients on the interference with life scale (p < 0.05). A history of hysterectomy, HRT, number of years since last period, estrogen levels had no re…	Women with cardiac syndrome X with smaller social network had more health anxiety (total score, interference, and health worry). Women with CHD with a smaller social network reported more life interference on the HAQ. Women with cardiac syndrome X with 3 or more life events reported more reassurance seeking and total HAQ score; women with CHD who reported 3 or more life events reported higher tot…		n/a
	Asbury, E. A., Webb, C. M., & Collins, P. (2011). Group support to improve psychosocial well-being and primary-care demands among women with cardiac syndrome X. Climacteric., 14, 100-104.	UK	RCT	Heart	45 women with cardiac syndrome X	None provided	HADS, Health Anxiety Questionnaire; SF-36; York Angina Beliefs Scale; ENRICHD social support scale					Women were randomized to usual care or 12 monthly support group meetings. There were few differences between the 2 groups.	n/a
	Asbury, E. A., Webb, C. M., Probert, H., Wright, C., Barbir, M., Fox, K. et al. (2012). Cardiac rehabilitation to improve physical functioning in refractory angina: a pilot study. Cardiology, 122, 170-177.	UK	RCT	Heart	42 patients with refractory angina, 17% female	None provided	HADS, Health Anxiety Questionnaire; SF-36; York Angina Beliefs Scale; ENRICHD social support scale; progressive suffle walk test; physical assessment					Patients were randomized to an 8-week level III cardiac rehabilitation program or a symptom diary control group with an 8-week follow-up. 0.025). Cardiac rehabilitation patients showed improved Health Anxiety Questionnaire reassurance pre-post compared to control participants. However, control showed improved HAQ Health Worry at the follow-up	n/a
	Broadbent, E., Ellis, C. J., Gamble, G., & Petrie, K. J. (2006). Changes in Patient Drawings of the Heart Identify Slow Recovery After Myocardial Infarction. [References]. Psychosomatic Medicine 68[6], 910-913.	New Zealand	longitudinal	Heart	69 inpatients with acute myocardiac infarction (1.4% female)	None provided	Cardiac Anxiety Questionnaire; drawing of one's heart; health behaviours; one item to rate one's worry about another heart attack from 0-10				Increases in heart size drawing at 3 months were related to greater cardiac anxiety and greater worry about another heart attack		n/a
	Dickens, C., Cherrington, A., & McGowan, L. (2011). Do cognitive and behavioral factors mediate the impact of depression on medical outcomes in people with coronary heart disease? Journal of Cardiopulmonary Rehabilitation & Prevention, 31, 105-110.	UK	Longitudinal	Heart	255 patients with CHD, 39% females	None provided	Cardiac Anxiety Questionnaire; HADS; Brief Illness Perception Questionnaire; SF-36; Somatization subscale of the SCL-90R; cardiac health behaviors				Univariate analyses: Cardiac Anxiety (fear, avoidance, and heart focused attention subscales) measured at baseline was a predictor of greater depression symptoms and lower QOL measured 6 months later. Multivariate analyses: only the avoidance subscale was a sig predictor of lower QOL measured 6 months later.		n/a
	Eifert, G. H., Hodson, S. E., Tracey, D. R., Seville, J. L., & Gunawardane, K. (1996). Heart-focused anxiety, illness beliefs, and behavioral impairment: Comparing healthy heart-anxious patients with cardiac and surgical inpatients. Journal of Behavioral Medicine, 19, 385-399.	Australia	cross sectional	Heart	20 heart focused healthy individuals; 18 cardiac inpatients; 18 orthopedic surgery inpatients; 20 healthy volunteers		A clinical interview: the Anxiety Disorders Interview Schedule revised; Cardiac Anxiety Questionnaire; Body sensations questionnaire; Fear Questionnaire; Illness Attitudes Scale; SCL-90R; Negative Life Events Scale			Cardiac inpatients reported fewer DSM-IIIR diagnoses than heart focused healthy individuals; they reported greater scores on the cardiac anxiety questionnaire (heart awareness and cardioprotective behaviors) than heart focused healthy individuals but lower scores on illness worry and hypocondriacal beliefs as measured by the Illness Attitudes Scale (no difference in fear of death)			Eifert's tentaive conceptual model
GJ	Eifert GH, Thompson RN, Zvolensky MJ, Edwards K, Frazer NL, Haddad JW, et al. The cardiac anxiety questionnaire: development and preliminary validity. Behav Res Ther. 2000;38(10):1039-53	usa	instrument validation	Heart	30 post-angiography patients and 12 hospital outpatients referred to the ®rst author for psychological evaluation and treatment. Patients were predominantly Caucasian (95%). Our sample consisted of 20 males (Mean age=52.9, SD = 11.3) and 22 females (Mean age=48.4, SD = 17.8). Of the 12 outpatients, six were diagnosed with panic disorder (three of those panic patients also had signi®cant heart dis…	Heart-focused anxiety (HFA) is the fear of cardiac-related stimuli and sensations because of their perceived negative consequences	Cardiac Anxiety Questionnaire, The Body Sensations Questionnaire, Anxiety Sensitivity Index, Illness Attitude Scales, Activities of Daily Living Scale, Brief Fear of Negative Evaluation Scale				Activities of Daily Living Scale r = 0.11 NOT SIG. Fear of Negative Evaluation R = 0.29 NOT SIG. Body Sensations Questionnaire r = 0.66**, Anxiety Sensitivity r = 0.69**, Illness Attitude Scales: Worry about illness and pain r = 0.77, Effects of symptoms r = 0.55** Health habits r = 0.50**, Disease phobia and conviction = 0.75**, Thanatophobia r = 0.60**		n/a
	Hoyer, J., Eifert, G. H., Einsle, F., Zimmermann, K., Krauss, S., Knaut, M. et al. (2008). Heart-focused anxiety before and after cardiac surgery. [References]. Journal of Psychosomatic Research 64[3], 291-297.	Germany	longitudinal	Heart	(n=197 baseline) n=90 completed follow-ups; age = 66.9 (8.51) years, 74% male, 83% married, 76% pensioners; 67% bypass surgery, 24% valve-replacement, 9% combined surgery; cardiology patients undergoing cardiac surgery (control group for comparison of n=72 orthopedic inpatients of rehab unit)	heart-focused anxiety cited definition: a specific fear of cardiac-related stimuli and sensations because of their expected negative consequences. Includes a) fear and worries about heart sensations, b) heart-focused attention and monitoring of cardiac-related stimuli, c) cardioprotective avoidance behaviour designed to minimiz cardiac symptoms or complications	cardiac anxiety questionnaire (CAQ), HADS, SF-12 for QoL	31% of cardio patients had clinically sig (2 SD above) scores before surgery; 28% on fear subscale, 29% on avoidance subscale, 20% on attention subscale scale	Pts with cardiac diseases had sig higher scores than control othro group	CAQ scores reduced sig 6 weeks after surgery and further decreased at 6 months. Fear subscale reduced 6 weeks and then remained there; avoidance scores unchanged at 6 weeks btu declined at 6 months compared to baseline; attention subscale only statistical tendency (p<0.10) of reduction overtime. Overtime, HFA higher in cardiac group vs orthopedic group. Stronger interaction between CAQ-Fear subsc…	CAQ scores correlated positively with anxiety and depression, but no correlation between Attention subscale and HADS-depression at baseline, overall more highly correlated with HADS-anxiety vs depression. CAQ negatively correlated with better physical and psychological QoL.		n/a
	Koivula, M., Hautam+ñki-Lamminen, K., & +àstedt-Kurki, P. (2010). Predictors of fear and anxiety nine years after coronary artery bypass grafting. Journal of Advanced Nursing, 66, 595-606.	Finland	cross sectional	Heart	n=114 patietns who had coronary artery bypass grafting; age = 69.6 years, 17% women; 58% reported their health as moderate to poor and the others good to fairly good	uncertainty about illness fear, health fear and fear of deterioration of coronary heart disease not defined.	demographics, health and clinical variables; Coronary Heart Disease Patients Fear Scale (CHDPF); STAI; Social support from Network Scale (SSNS); Zung Self-rating Depression Scale (ZSDS);	Pts reported medium to severe fear on uncertainty about illness (49%), deterioration of CHD (41%) and health (41%); myocardial infarction (38%).	Uni: Fear and trait anxiety differed by sex, such that women reported more fear (P = 0.045). Age was also statistically significantly associated with fear, the youngest patients (under the age of 65 years) reported more severe fear (P = 0.012), than older patients. Living alone was not significantly related to fear (P=0.613). In multivariate analysis, age (along with other variables) was a signif…	Uni: Those who did not have chest pain on exertion had less fear (P < .001), Those who had been hospitalized for chest pain reported more fear (P = 0.030). The statistically significant predictors of patient fear were age (p=0.003) and chest pain on exertion (p=0.026) which explained 28% of the variance in fear.	Uni: those whose perceived health was moderate or poor reported more fear (P = 0.005). Fear showed a low positive (r = 0.36) correlation with depressive symptoms. Fear at little negative correlation (r=-0.11 to -0.14) with social support.		theory of Kahn and Antonucci NOT APPLICABLE TO HA
	Kovacs, A. H., Ong, L., Lin, J., & Chessex, C. (2006). Heart-focused anxiety: the role of socioeconomic status. Journal of Cardiopulmonary Rehabilitation, 26, 176-179.	Canada	cross sectional	Heart	n=71 cardiac patients, 62 were men, 54.3% born outside of Canada (mean year of immigration was 1974); 83.6% coronary artery disease; 63.9% had hypercholesterolemia;	heart-focused anxiety si the fear of cardiac-related events and sensations due to their presumed negative consequences	background information form (demogragphics); Cardiac Anxiety Questionnaire (CAQ); SF-12 for QOL	none	participants born outside of Canada reported higher CAQ scores (p=0.048); sig differences as function of income along CAQ scores; sex, marital status, education, prior MI, and medication usage were unrealted to CAQ	CAQ was correlated to Physical Component Summary in QOL (PCS) (p=.001)	CAQ was correlated to Mental Component Summary in QOL (MCS) (p<.001); greater CAQ related to poorer HRQoL (p<.001)		n/a
	Marker, C. D., Carmin, C. N., & Ownby, R. L. (2008). Cardiac anxiety in people with and without coronary atherosclerosis. Depression and Anxiety, 25, 824-831.	USA	cross sectional	Heart	Six hundred fifty-eight participants completed the study with Electron Beam Tomography; their mean age was 51.7 (SD59.6) years. Four hundred thirty-five of the participants were males. The sample was predominantly Caucasian (n=545) and the majority of participant had completed high school (n=641), with 344 persons reporting additional education after high school. Four hundred one of the participa…	cardiac anxiety	Electron Beam Tomography. EBT is a noninvasive method to detect and quantify coronary artery calcium, a clinical marker for CHD [for procedural details of EBT, see Carmin et al., 2003].Cardiac Anxiety Questionnaire. The CAQ [Eifert et al., 2000a] is an 18-item self-report inventory scored on a five-point Likert-type scale, anchored from 0 (never) to 4 (always). Higher scores on this measure indic…			The group of participants without coronary atherosclerosis had significantly greater means on the HFA factor (Po.05, d50.15) and the worry/fear factor (Po.05, d50.16). Although the effect sizes are small, participants without coronary atherosclerosis appeared to pay more attention to their heart-related symptoms and worry more about these symptoms than did people who had significant coronary athe…			comparing their one factor model of CAD to Eifert et al's Cardiophobia behavioural model of heart-focused anxiety
	Ong, L., Nolan, R. P., Irvine, J., & Kovacs, A. H. (2011). Parental overprotection and heart-focused anxiety in adults with congenital heart disease. [References]. INT J BEHAV MED 18[3], 260-267.	Canada	cross sectional	Heart	n=190 pts with congenital heart disease (CHD); age = 32.28 (+/- 11.86); 51% male; 44% partnered; 55% university or college degee; 72 employed; 63% moderate disease complexity; 68% Canadian Cardiovascular Society class I- ordinary physical activity does not cause angina/shrotnerss of breath.	distinctive mental health concern relevant to cardiac patients is heart-focused anxiety, which is defined as a fear of heart-related symptoms and sensations precipitated by perceived negative consequences associated with cardiacrelated sensations	Trait anxiety was measured with the State-Trait Anxiety Inventory, Trait version, Heart-focused anxiety was assessed using the Cardiac Anxiety Questionnaire (CAQ), The Parental Bonding Instrument (PBI), Demographic and clinical information (e.g., surgical history, diagnoses, and functional class) was obtained via medical chart review and participant self-report.		Of the covariates tested, age (β=0.15, p=0.04), was reliably associated with heartfocused anxiety.	Preliminary analyses showed that parental overprotection was significantly correlated with heart-focused anxiety (r= 0.30, p<0.001). Next, a regression model was tested to determine whether parental protection continued to be related to heart-focused anxiety when age, gender, education trait anxiety, and heart defect complexity were simultaneously entered into the model (see Table 3). The results…			explanatory models based on the parent-child relationship to understand emotional developmen t of CHD patients
	Panzaru, G. M. & Holman, A. Type of treatment of cardiac disorders GÇô quality of life and heart-focused anxiety: The mediating role of illness perceptions. (in press).	Romania	cross sectional	Heart	The sample includes 106 patients (57 men and 49 women). Seventy-four patients had undergone at least one cardiac surgery and were admitted to the Cardiovascular Surgery Unit of a large hospital in Iasi, Romania. Thirty-two patients had been diagnosed as cardiac patients, but had no cardiac surgical history; they were admitted to the Cardiology Unit of the same hospital. age=56 (14), 54% male,79% …	heart-focused anxiety or cardiac-anxiety is a specific fear of cardiac-related stimuli and sensations because of their expeted negative consequences	Minnesota Living with Heart Failure Questionnaire, brief version of the Illness Perception Questionnaire, Heart-focused anxiety was assessed with heart-focused anxiety questionnaire (CAQ), demographics and clinical characteristics collected			the non-surgical patients display higher levels of heart-focused anxiety (t(104) = 4.07; p < .01). The overall illness representations were significantly correlated both to heart-focused anxiety (r = .49; p < .001). heart-focused anxiety as dependent variable. The first model, with treatment and covariates as predictors, was marginally significant: F(3, 102) = 2.63, p = .05. Only treatment was fo…			Common Sense Model of Illness: cognitive processing(coping bhaviours and evaluative processes) and emotional processing (emotions instaigated by illness and subsequent coping mechanisms), 2 mediation models( heart-focused anxiety, QoL
	Robertson, N., Javed, N., Samani, N. J., & Khunti, K. (2008). Psychological morbidity and illness appraisals of patients with cardiac and non-cardiac chest pain attending a rapid access chest pain clinic: a longitudinal cohort study. Heart, 94, e12.	UK	longitudinal	Heart	246 participants, presentation of chest pain was new and suggestive of angina; that the pain was a new presentation for patients with known ischaemic heart disease; that symptom duration was ,6 months; and that male patients were aged>35, female patients >40). non-cardiac pain: n=119, cardiac: n=127)		HADS ( general anxiety, HAI - Health Anxiety Inventory, Illness Perceptions Questionnaire IPQ- R					Anxiety levels are high before clinic attendance regardless of group - No significant reduction of anxiety immediately after clinical attendence (after check up). For both chest pain groups anxiety before and 1 week after clinical attendance was significantly higher than community sample. After 2 months those with non-cardiac chest pain remained anxious while those with a cardiac diagnosis had a …	The Illness Perceptions Questionnaire-revised Common-Sense Self-Regulation Model
	Sardinha, A., Araujo, C. G. S., & Nardi, A. E. (2012). Psychiatric disorders and cardiac anxiety in exercising and sedentary coronary artery disease patients: A case-control study. [References]. Brazilian Journal of Medical and Biological Research 45[12], 1320-1326.	Brazil	quasi-experimental	Heart	119 CAD (coronary artery disease) patients, exercise group (60), sedentary group (59) - exercise group: Patients were 51 men (85%) and 9 women (15%) aged 46 to 89 years (69 ± 9.7; mean ± SD), 50% (N = 30) had a history of at least 1 acute myocardial infarction and 60% (N = 36) were also diagnosed as having arterial hypertension. sedentary groupe: 23 (39%) men and 36 (61%) women aged 34 to 87 year…	Health-related anxiety (HRA) is a specific type of anxiety that leads to increased worrying about one’s health and the belief that normal bodily symptoms are threatening, harmful and medically serious, despite evidence to the contrary. Hypochondriasis represents an intense form of HRA (9).Cardiac anxiety, on the other hand, is a particular presentation of Health Related Anxiety that refers to the…	Brazilian version (15) of the Cardiac Anxiety Questionnaire (CAQ), MINI		The mean CAQ scores significantly differed between the two groups (37.3 vs 55.8, respectively; P < 0.001; 95%CI = 13.47 to 23.55), with exercisers presenting lower CA scores than sedentary subjects. - There was a strong inverse correlation coefficient between exercise and CA score (r = -0.597; P = 0.000). - In a regression model, participation the exercise program presented a determination (R2) o…	The severity of cardiovascular disease, defined by a history of AMI, on the other hand, did not influence the CA scores (P = 0.936, 95%CI = -6.55 to 6.03);	There was a significant association between CA scores and presence of psychiatric diagnosis (r = 0.239; P = 0.018).		N/A
	Sardinha, A., Nardi, A. E., de Araujo, C. G. S., Ferreira, M. C., & Eifert, G. H. (2013). Brazilian Portuguese Validated Version of the Cardiac Anxiety Questionnaire. Arquivos Brasileiros de Cardiologia, 101, 554-561.	Brazil	instrument validation	Heart	Phase I: 98 patients (61 men) known to have coronary artery disease (CAD), with ages between 34 and 89 years (mean = 64.2; SD = 10.64). 38% had a university degree, 36% more than eight years of formal education but no university studies and 14% (n = 14) had up to eight years of education. - Phase II: 56 patients with a formal diagnosis of coronary artery disease, 35 participants were men and ages…	Cardiac anxiety (CA) is the fear of cardiac-related stimuli and sensations, perceived as negative or dangerous. It is a syndrome characterized by recurrent aversive sensations or chest pain, in the absence of physical abnormalities.	MINI, CAQ, Body Sensations Questionnaire (BSQ), Brazilian validated version of the Social Phobia Inventory (SPIN)			A higher direct significant correlation was found between the “Fear and Hypervigilance” subscale and the BSQ total score (p < 0.01), as expected, but a weak non-significant correlation was achieved with the “Avoidance” subscale. --- As expected, cardiac anxiety was higher in the “cardiac with panic” subgroup. “Cardiac with panic” patients scored significantly higher in CAQ factor 1 (t = -3.42; p …			The Cognitive-Behavioural Model and Cardiac Anxiety
	Schroeder, S., Gerlach, A. L., Achenbach, S., & Martin, A. (2014). The Relevance of Accuracy of Heartbeat Perception in Noncardiac and Cardiac Chest Pain. Int.J.Behav.Med..	Germany	quasi-experimental	Heart	41 patients with NCCP (noncardiac chest pain), M age 51.7, 22 male, 34 patients with CCP (caridac chest pain), M age 59.4, 27 male and 51 healthy controls, M age 49.1, 19 male		Hypertension and body mass index (BMI), Anxiety Sensitivity Index- 3 (ASI-3), Somatosensory Amplification Scale (SSAS), Cardiac Anxiety Questionnaire, German pain questionnaire			Patients with NCCP also reported higher somatosensory amplification than the patients with CCP (p=.013). No further differences between patients with NCCP and CCP were observed.			Accuracy of BKT(Modified Berner-Kluvitse Task) was quantified using signal detection theory, Competition of Cues Theory, Theoretical models referenced at 20 and 21 but never stated)
	Shiloh, S., Steinvil, A., Drori, E., Peleg, S., Abramowitz, Y., Banai, S. et al. (2014). Effect of guidance during cardiac catheterization on emotional, cognitive and behavioral outcomes. J Cardiovasc Med (Hagerstown.), 15, 336-342.	Israel	RCT	Heart	Percutaneous coronary intervention (PCI): The study group included 57 patients and the control group included 51 patients. The participants were patients admitted to the cardiology department with either acute coronary syndromes or a positive ambulatory thallium scan for which they were scheduled for PCIs. All participants were Israeli Jews. Most of them were men ( 87% of the total 108), with an …	none given	Perceived pain during the procedure was measured on a 10-point scale, Perceptions of the doctor’s attitude were measured on a 7-point scale, perception of recurrence risk of a cardiac problem was measured on a 7-point scale, Self-assessed health was evaluated on a 7-point scale, The Positive and Negative Affectivity Scale, Depression was assessed by the 9-item Patient Health Questionnaire (PHQ9),…					The T2 comparisons (1 month later) indicated that the study group had less cardiacrelated anxiety than the controls. t= : General Cardiac Anxiety: Experimental 1.17 (0.58). Control 1.35(0.66), t=1.32; Worry Experimental 1.19 (0.84), Control 1.21(0.81), t=0.08; Avoidance Experimental 1.56(0.69), Control 1.80(0.82), t=1.46; Attention Experimental 0.77(0.52), Control 1.16(0.70), t=3.02.	Theory of Planned Behaviour ( in references). NOT CLEAR HOW THIS IS RELATED TO HA.
DPW	Tew R, Guthrie EA, Creed FH, et al. A long-term follow-up study of patients with ischaemic heart disease versus patients with non-specific chest pain. J Psychosom Res 1995;39:977–85.	UK	longitudinal	Heart	Baseline: n=71 ischemic heart disease, n=19 nonspecific chest pain. T2 (5 years later), n= 43 IHD, n=16 NSCP; predominantly male; IHD at T2: Age=60.9, 60.4% male, 46.5% married/cohabitating, 65.1% retired, 95.1% smoking less or stopped	Not defined	HADS, Illness Attitude Questionnaire; medical questions;			previous psychiatric patients (at baseline) scored higher on worry about illness on IAS scale			N/A
	van Beek, M. H. C. T., Mingels, M., Voshaar, R. C. O., van Balkom, A. J. L. M., Lappenschaar, M., Pop, G. et al. (2012). One-year follow up of cardiac anxiety after a myocardial infarction: A latent class analysis. [References]. Journal of Psychosomatic Research 73[5], 362-368.	Netherlands	Longitudinal	Heart	n=194 patients hospitalized for MI after admission and 1, 3, 6, and 12 months after discharge. The average age of the study sample was 61.8 years (SD=11.5; range 24–85) and the male–female-ratio 2:1 (130/64). A total of 65/194 (32%) had a history of coronary artery disease.	After a MI specific anxiety symptoms related to cardiac stimuli and sensations may develop. This is known as cardiac anxiety, which can be reliably assessed by the Cardiac Anxiety Questionnaire (CAQ)	Cardiac Anxiety Questionnaire, Agoraphobic Cognitions Questionnaire, The Mobility inventory, the Beck Depression Inventory, and the EuroQol-5d (measures quality of life in five dimensions, including mobility, self-care, usual activities, pain/discomfort, and anxiety/depression. The dimensions are divided into three response levels: no problems, some/moderate problems, and extreme problems/unable …	The first group “A”(n=15, 7.7%) started with a high average CAQ item score (and stayed high on cardiac anxiety level). The second “B”(n=88, 45.4%) had a continuously intermediate CAQ level (labeled as “continuously medium”), the third group “C” a continuously lowCAQ level (n=59, 30.4%), and a fourth group “D”(n=32, 16.5%)with patients who started with high anxiety levels at hospitalization, that …	Comparing the four subclasses (described in psych correlates column) Age: p=0.03, Male p=-.70, Stable relationship p=0.60, Higher education: p=0.40, Employment p=0.051.	Comparing the four subclasses (described in psych correlates column) Somatic history of: hypertension p=0.37, Hypercholesterolemia p=0.11, Diabetes mellitus p=0.010, peripheral atherosclerotic disease p=0.81, Stroke p=0.61, History of Coronary Artery Disease p=0.004, assigned for heart rehabilitation p=0.11. Cardiac Disease Status: Troponin above median p=0.74, Ckmax p=0.83, Non-ST elevated MI p=…	Comparing the four subclasses: BDI sum score p<0.001, ACQ sum score p<0.001, ACQ social/behavioural p<0.001, ACQ physical p<0.001. MI together p=0.001, MI alone p=0.001. Post hoc comparison of these two groups on those overall significant variables, showed that patients in whom cardi ac anxiety persisted over time had significantly less employment (χ2 = 5.8, P = 0.016,), more diabetes mellitus (χ…		N/A
	van Beek, M. H. C. T., Voshaar, R. C. O., van Deelen, F. M., van Balkom, A. J. L. M., Pop, G., & Speckens, A. E. M. (2012). The Cardiac Anxiety Questionnaire: Cross-validation among cardiac inpatients. [References]. International Journal of Psychiatry in Medicine, 349-364.	Netherlands	instrument validation	Heart	158 males (66.7%; mean age = 59.7, SD = 11.0) and 79 females (33.3%; mean age = 65.0, SD = 11.5). Of the patients, 128 (54%) suffered from STEMI and 109 (46%) from NSTEMI. Non-participants had a significantly higher prevalence of STEMI and higher troponin-level (81.2% vs. 54.4%, p = 0.04 and mean difference 22.1 /l, p = 0.04, respectively) than participants. 49 Rhumathoid arthritis as control gro…		Dutch version of the Cardiac Anxiety Questionnaire (CAQ), Agoraphobic Cognitions Questionnaire, Mobility Inventory , Beck Depression Inventory, Beck Anxiety Inventory, State-Trait Anxiety Inventory.			significantly higher mean (SD) CAQ score in ACS compared to RA patients (1.36 (0.64) versus 0.73 (0.49), p < 0.001) and the four subscales: “fear” (2.09 (0.76) vs. 1.36 (0.59), F = 29.3, p < 0.001), “avoidance” (2.58 (1.05) vs 10.87 (0.74), F = 15.6, p < 0.001), “physical atten- tion” (1.98 (0.59) vs. 1.56 (0.70), F = 11.5, p = 0.001) and “safety seeking behaviors” (3.38 (0.93) vs. 2.65 (0.81), F…	CONVERGENT VALIDITY RESULTS: CAQ total score was moderately correlated to all anxiety questionnaires (ACQ, r = 0.31; BAI, r = 0.32; STAI-S, r = 0.39, STAI-T, r = 0.36) and weakly to the BDI (r = 0.27) and Mobility Inventory (alone, r = 0.21; together, r = 0.22). A similar pattern for all CAQ subscales of the 3- and 4-factor solutions was shown, except for the subscale “avoidance” that correlated …		N/A
	Zvolensky, M. J., Eifert, G. H., Feldner, M. T., & Leen-Feldner, E. (2003). Heart-focused anxiety and chest pain in postangiography medical patients. [References]. J BEHAV MED 26[3], 197-209.	USA	cross sectional	Heart	n=148 postangiography patients Patients were predominantly Caucasian (97%) and included 82 males (Mean age D 56.68, SD D 11:19) and 66 females (Mean age D 58.32, SD D 12:76). Angiography evaluation indicated that 96 patients (64.9%) had current CAD (¸30% stenosis of at least one of the six main coronary arteries) whereas 52 patients (35.1%) had no or minimal current CAD (<30% stenosis of at least…	Health anxiety is a multidimensional negative emotional state involving cognitive–affective “preparation” focused on bodily signs and symptoms because of their perceived or real negative consequences (Lucock and Morley, 1996).	Cardiac Anxiety Questionnaire, Modified form of the CDC Smoking History Assessment, Chest Pain Questionnaire (CPQ)		no significant differences between any of the groups for demographic variables including gender, age, ethnicity, education, or body mass index.	Current smokers with CAD endorsed greater heart-focused attention (M = 1.96,SD = 0.63) than did nonsmokers with CAD (M = 1.45,SD = 0.78; t (1, 94) = 2.98, p < 0.01).	MANOVA revealed a significant Smoking Status × CAD interaction, F (1, 143) = 4.17, p < .05, η2 = 0.02; this effect size was small. Current smokers with CAD endorsed greater heart-focused attention (M = 1.96,SD = 0.63) than did nonsmokers with CAD (M = 1.45,SD = 0.78; t (1, 94) = 2.98, p < 0.01).The MANOVA also revealed a main effect of smoking status, F (1, 143) = 5.17, p < 0.05, η2 = 0.03, such …		reference the use of contemporary learning theories to understand avoidance and fear in CAD, but no specified theory. Compare findings to theories of panic pathology and anxious responses to bodily sensations ( ex. Cardiophobia theory)
	Pollack, K., Nitschke, M., Einsle, F., Strasser, R. H., & Köllner, V. (2005). The importance of cardiac anxiety in interdisciplinary diagnosis of psychosomatic comorbidity in thoracic pain patients [Abstract]. Psychotherapie Psychosomatik Medizinische Psychologie, 55, 146		cross sectional	Heart	383 patients with thoracic pain; patients with no coronary heart disease, patients with known coronary heart disease - no progression, patients with known coronary heart disease - in need of treatment	Cardiac anxiety definition not provided	Cardiac Anxiety Questionnaire CAQ; HADS; Somatic Complaints List (von Zerssen)	16.6 % of the patients showed clinically relevant heart-focused anxiety		CHD patients with no progression show higher heart-focused anxiety than patients without CHD and patients with CHD in need of treatment				3- Review
	Einsle, F., Weidner, K., Nitschke, M., Stöbel-Richter, Y., Bley, S., Neumann, K., & Köllner, V. (2007). Are there differences between female and male patients with cardiac arrhytmias regarding quality of life? Zeitschrift für Medizinische Psychologie, 16, 161-170		cross sectional	Heart	687 patients with cardiac arrhythmias visiting the out-patient department of a large cardiology clinic (tertiary care), mean age 68 yrs, 71 % men	Cardiac anxiety definition not provided	Cardiac Anxiety Questionnaire CAQ (German: Herzangstfragebogen HAF); HADS; IES-R; SF-12				CAQ-subscales fear and avoidance predict physical Qol (SF-12) in men; CAQ-subscales fear, avoidance, and attention predict physical QoL (SF-12) in women; CAQ-subscale fear predicts mental QoL (SF-12) in men; CAQ not predictive of mental QoL in women			4- Pediatric
	Einsle, F., Köllner, V., Herzberg, P. Y., Bernardy, K., Nitschke, M., Dannemann, S., & Hoyer, J. (2009). Psychometric analysis of the Cardiac Anxiety Questionnaire (German Version) in cardiac patients. Verhaltenstherapie und Verhaltensmedizin, 30, 439-457		cross sectional	Heart	604 patients attending the outpatient department of a large cardiology hospital (initial sample 687 - see Einsle et al., 2007), mean age 68 yrs, 71 % men; comparison group: 132 inpatients of a large hospital for orthopedics and trauma surgery without coronary heart disease, mean age 65 yrs, 40 % men; comparison group: 35 untreated patients with panic disorder (according to SCID-I) recruited via v…	Cardiac anxiety: The fear of cardiac-related stimuli and sensations based on their perceived negative consequences (Eifert et al., 2000)	Cardiac Anxiety Questionnaire CAQ (German: Herzangstfragebogen); HADS, SF-12				CAQ-subscales and total score correlate negatively with QoL (SF-12) and positively with anxiety and depression (HADS); Patients with CHD and panic disorder do not differ in CAQ total score and subscales fear and attention, and both score signiciantly higher than patients without CHD; subscale avoidance: CHD patients score higher than panic patients and orthopedic patients without CHD, panic patie…			5- Non-chronic illness
	Alizadeh, A. H., Ranjbar, M., & Yadollahzadeh, M. (2008). Patient concerns regarding chronic hepatitis B and C infection. East Mediterr.Health J, 14, 1142-1147.	Iran : interviews MIXED I am coding as cross sectional	cross sectional	HIV	36 Chronic hepatitis B and C; 78% males	None provided	A list of 8 potential concerns generated by physicians. Patients had to rank them in order of importance. The concerns were: social stigma of having liver disease; loss of employment; development of liver cancer; development of cirrhosis; infecting family members; infecting others; requiring a liver transplant; and side effects of treatment	Disease progression to cirrhosis was ranked as the second concern (cited by 44.4%) and disease progression to liver cancer was ranked fourth (cited by 25%).					n/a				Respiratory
	Demmer, C. (2001). Quality of life and risk perception among predominantly heterosexual, minority individuals with HIV/AIDS. 15, 481-489.	USA	cross sectional	HIV	196 HIV-patients, 27.2% female	None provided	HAT-QoL	health worries was rated as the biggest quality of life concern in the past month	Age, gender, ethnicity, sexual orientation, and education were not related to health worries	Being on a Prostease Inhibitor regimen was not correlated with health worries	health worries was positively correlated to believing that safe sex is less important now. Non si. Relationship between health worries and beliefs about AIDS severity		n/a
	Holmes, W. C. & Shea, J. A. (1997). Performance of a new, HIV/AIDS-targeted quality of life (HAT-QoL) instrument in asymptomatic seropositive individuals. 6, 561-571.	USA	instrument validation	HIV	n=106 asymptomatic patients with HIV; age = 37.8 +/- 8.9 years; 78% male; 68% non-white; 67% homo or bisexual; HIV risk behaviour injectable drug use 18%, unsafe sex 79%; mean CD4 count 358.4 +/- 293.3	health worries and medical concerns not defined	HRQoL measure called HAT-QoL	whole sample averaged 52 +/- 28.7 on health worries subscale	participants younger than 40, heterosexual, female, less than 12 years of education, less than 20,000 yearly income had more health worries than the other groups they were compared to on those variables (p<0.05); Race not related to health worries	participants diagnosed less than 34 months ago had more health worries than those over 24 months (p<0.05); pts with HIV-related disability had more health worries than those without			n/a
	Holmes, W. C. & Shea, J. A. (1998). A New HIV/AIDS-Targeted Quality of Life (HAT-QoL) Instrument: Development, Reliability, and Validity. 36, 138-154.	USA	instrument validation	HIV	n=201; age = 37.5 (8.1; 13.3 (2.4) years of education; 78% male; 58% non-white; 32% homosexual, 32% bisexual,36% heterosexual; 62% AIDS	health worry not defined	76-item pilot questionnaire HAT-QoL, demographic and medical information also collected	none	younger participants sig more likely to have health worries, gay/bisexual participants had less health anxiety, women had more health worry, <12 years education more health worry and lower income related to more health worry.; race sig different between white and nonwhite for health worries (p<.05); no sig difference for having vs not having partner; difference between time since knowing of seoco…				n/a
	Holmes, W. C. & Shea, J. A. (1999). Two approaches to measuring quality of life in the HIV/AIDS population: HAT-QoL and MOS-HIV. 8, 515-527.	USA	cross sectional	HIV	n = 215 HIV patients;age= 37.8 (8.6); 62% gay/bisexual; 55% non-white; 22% less than 12 years of educatio; 69% never hospitalized for HIV; 41% gull or part time employed; 41% income <$10,000	health worry not defined	HAT-QoL, Medical Outcomes study HIV Health Survey (MOS-HIV), sociodemographic and disease-specific questionnaires	HAT-QoL: Health worries mean=62.8, SD=28.9 Table 2 .. MOS-HIV had “health distress”	gay/bisexual sig less likely to report health worry. <12 years of education had more health worries, People who had pre-tax incomes of <$20 000 had more health worries; race related to health worry, non-white more health worry; Injection drug use may be associated with health worry, HIV disability may be associated with health worry, condition worse than 4 weeks ago associated with more health wo…				“modeled after the COOP chart quality of life item” NOT APPLICABLE TO HA BUT TO THW WHOLE SCALE
CSL	Kemppanien JK, Holzemer WL, Nokes K et al. Self-care management of anxiety and fear in HIV disease. J assoc nurses in AIDS care 2003; 14 21-9.	USA	cross sectional	HIV	422 HIV-positive subjects, 73 were identified has anxious, 49 men (66.2%) and 24women (32.4%), with a mean age of 41.8 years (range = 23-76 years, SD = 10.1).	none	critical incident technique (The objective of the critical incident technique is to obtain factual reports of behaviors in defined situations that make a significant difference in an outcome of interest.) Through interviews and web-based questionnaire	fear of death and dying were the most feared situations (18.9% each)					n/a
	Marta, R. M., Portilo, C., Solymar, S. B., Wantland, D., & Holzemer, W. L. (2009). Symptoms and quality of life of people living with HIV infection in Puerto Rico. 28, 54-59.	Puerto Rico	cross sectional	HIV	n=44, HIV infected patients (22 men, 21 women, 1 transgender) living in community housing project, mean age: 42.08, 50% male, living with HIV for 9.8 years, 41% reported being physically abused by partner or another person; 55% tobacco users, 32% alcohol users, 66% marijuana or cocaine, 22$ comorbidities	Health worries	Socio-demographic questionnaire, HIV/AIDS-Targeted quality of life Instument, Revised Signs and symptoms checklist for Persons with HIV disease	fear/worries 70.5%		overall symptom frequency was significantly correlated with health worries (r=0.32)			N/A
	Murphy, D. A., Marelich, W. D., Hoffman, D., & Steers, W. N. (2004). Predictors of antiretroviral adherence. AIDS Care, 16, 471-484.	USA	cross sectional	HIV	115 HIV/AIDS patients, Racial/ethnic composition was as follows: 50% black/African American (81% male, 19% female); 24% white/Caucasian (89% male, 11% female); 20% Latina or Latino/Hispanic (91% male, 9% female); 2% Asian/Pacific Islander (100% male); 2% Native American/ Alaskan Native (50% male, 50% female), 2% mixed race/ethnicity (100% male). Fifty-two per cent of the male respondents reported…		All interested patients were asked to report how often they missed a dose of medication. Possible responses were: (1) never; (2) very rarely/less than once a month; (3) occasionally/about once every other week; (4) fairly often/about once a week; (5) often/more than once a week but less than once a day; and (6) very often/daily. those scoring over 4 were asked to participate. The three measures o…						N/A
	Oparah, A. C., Soni, J. S., Arinze, H. I., & Chiazor, I. E. (2013). Patient-reported quality of life during antiretroviral therapy in a nigerian hospital. 2, 254-258.	Nigeria	cross sectional	HIV	Of the403patients,72(17.7%)weremalesand331(81.3%)were females.Majorityofthepatients(147,36.1%)wereaged20to30years, and 239(58.7%)werenotmarried.Also,338(83.0%)earnedbelow $1500perannum,and303(74.40%)hadbasiceducation(grade1to grade9).	Health worries	HIV/AIDS- Targeted QualityofLife(HAT-QOL)instrument, demographics	Health worries about 82% (shown on histogram)	sig difference in health worries between those employed and not employed p = 0.0264				N/A
	Phaladze, N. A., Human, S., Dlamini, S. B., Hulela, E. B., Hadebe, I. M., Sukati, N. A. et al. (2005). Quality of life and the concept of "Living well" with HIV/AIDS in sub-Saharan Africa. 37, 120-126.	Botswana, Lesotho, South Africa, Swaziland	cross sectional	HIV	n=743 with HIV/AIDS, 61.2% women, mean age= 34.05 (9.59), 7.70 (3.87) years of education, 70.3% had children, 61.6% had AIDS	Health worries	Revised Sign and Symptom Checklist for persons with HIV disease, HIV-AIDS-targeted Quality of Life, sociodemo, bio and physical factors			participants with higher life satisfaction had fewer health worries (hirarchical regression) TABLE IN TEXT			Wilson and Cleary's model of quality of life
DPW	Sarna L, van Servellen, Padilla, Breatch (1999) Quality of life in women with symptomatic HIV/AIDS. Journal of advanced nursing, 30(3), 597-605	USA	longitudinal	HIV	T1 n=44, T2 n=37, T3 n=35 women dx with HIV (Age=34.4, SD 7, 22-48; 34.0 SD=29 (2-115); 39% had significant other; 52% black/african american; 41% 1-2 dependants; 81% unemployed)	None	HIV-Overview of Problem Situations --Evaluation System (HOPES) for QoL; demographics;	T1 (baseline), 76.2% reported worry of HIV progressing, at T2 (2 months), 73.0%, T3 (4 months), 62.9%					An overarching conceptual framwork using a multidimentional construct of QoL was used to guide the study questions (Schag et al, 1992)
	Dinkel, A., Herschbach, P., Berg, P., Waadt, S., Duran, G., Engst-Hastreiter, U. et al. (2012). Determinants of Long-term Response to Group Therapy for Dysfunctional Fear of Progression in Chronic Diseases. Behavioral Medicine, 38, 1-5.	Germany	RCT	Multiple	129 cancer patients; 116 patients with chronic arthritis; 245 total	the fear that the illness will progress with all its biopsychosocial consequences or that it will recur	Fear of Progression questionnaire		Greater education level was the only sig. predictor of reliable change.			This is a one-year follow-up of the Herschbach et al. 2010 study. According to a Reliable Change Index (RCI) analysis, 37.9% of patients in the CBT group and 32.7% of patients in the SET group were reliably improved at 1 year. The two groups were not different from each other nor were they different from the usual care group (27.5% reliably improved). There was no difference by illness. Greater e…	n/a
	Herschbach, P., Berg, P., Dankert, A., Duran, G., Engst-Hastreiter, U., Waadt, S. et al. (2005). Fear of progression in chronic diseases: psychometric properties of the Fear of Progression Questionnaire. J Psychosom.Res, 58, 505-511.	Germany	instrument validation	Multiple	Phase II: n = 411, 188 cancer patients ( 49 colon ca, 93 breast ca), 97 diabetes (36 type 1, 37 type 2 insulin-dependent, 24 type 2 non-insulin-dependent); and 124 with rheumatic disease, age = 51.4 +/- 11.6); 63% demale, Dx 7.0 +/- 8.3 years, 47% full-time employed, 26% retired; Phase III: n=439, diabetes (28% type 1, 72% type 2), cancer ( 68% breast ca, 23.6% colon ca, 7.4% other), rheumatic di…	DPW: fear of profression (FoP): fear that the disease might recur 5 years after the diagnosis; fear of the future/depression for diabetes patients, fear of disease progression in cancer patietns, fears of becoming handicapped or crippled in rheumatic disease patients--- subscales of FoP-Q measure: Affective reactions, partnership/family, work, loss of autonomy......BM: FoP: Specific anxiety is ab…	Hospital Anxiety and Depression Scale (HADS); Symptom Checklist scales "phobic anxiety" and "anxiety" (SCL-90-R); SF-36 Health Survey for quality of life, and 8 questions on socio-demo, and the draft FoP-Q scale	none		Phase III sample: weeks off sick was significantly different in FoP-Q scores within the sample, with pts at <3 weeks = 9.3 +/- 2.8 & >3 weeks = 10.7 +/- 3.0 (p<.001); illness duration <5 years = 9.4 +/- 2.7 VS >5 years = 10.2 +/- 3.1 (p=.008); <10 visits to physician = 9.3 +/- 2.8 VS >10 = 10.6 +/- 3.1 (p<.001) --- this suggests longer duration of illness correlated with increased FoP, and more m…	FoP and depression correlated at .57, anxiety scales: between .53 and .83 correlations, SF-12 (QOL) scores were more correlated to FoP with psychological (-.59) rather than physical scores (-.38); " do you feel that the questionnaire was relevant to your concerns?" 87% diabetes, 96% ca pts, 92% rheumatic diseases "yes".		n/a
	Herschbach, P., Berg, P., Waadt, S., Duran, G., Engst-Hastreiter, U., Henrich, G. et al. (2009). Group psychotherapy of dysfunctional fear of progression in patients with chronic arthritis or cancer. [References]. Psychotherapy and Psychosomatics 79[1], 31-38.	Germany	RCT	Multiple	n = 258 chronic arthritis in-patients (n= 174 intervention; n=84 in control---mean illness duration 103.3 +/-115.4 months) & n=265 cancer in-patients (n=174 int, n=91 control-- mean illness duration= 19.2 +/- 30.6), all scoring above predefined cutoff of FoP (dysfunctional FoP).	Fear of progression: "a reactive, nonneurotic fear patients are fully aware of. It is based on the experience of a chronic, life-threatening or incapacitating illness."	Fear of Progression Questionnaire (FoP-Q); Hospital Anxiety and Depression Scale (HADS); SF-12 for HRQoL; Questions on Life Satisfaction (FLZM)-General Life Satisfaction module	none		Arthritis group overall reported higher FoP scores (12.7 +/- 2.5 VS 11.4 +/- 2.5, p<0.001) and lower physical HRQoL scores (35.3 +/- 8.2 VS 39.0 +/-8.3, p<0.001) at baseline. Overall, FoP decreased overtime and diagnosis type had an influence on FoP		Both CBT and SET interventions associated with decrease in FoP, but only in cancer patients (no difference between intervention type)	n/a
	Berg, P., Book, K., Dinkel, A., Henrich, G., Marten-Mittag, B., Mertens, D., Ossner, C., Vollmer, S., & Herschbach, P. (2011). Fear of progression in chronic diseases. Psychotherapie Psychosomatik Medizinische Psychologie, 61, 32-37	Germany	cross sectional	Multiple	11 subsamples: total N: 863; cancer, rheumatoid arthritis, Morbus Parkinson, Crohn's disease, COPD, myocardial infarction, kidney transplant recipients, diabetes mellitus, multiple sclerosis, stroke, peripheral artery disease; total sample - mean age: 52.6 yrs, 52.8 % women, 69 % married, mean illness duration: 7.9 yrs	Fear of progression is a reactive, non-neurotic fear patients are fully aware of. It is based on the experience of a chronic, life-threatening or incapacitating illness.	Fear of Progression Questionnaire, FoP-Q;	Not given; item based analysis: across all samples (total N = 863) the item with the highest proportion of respondents indicating "often" or "very often": "The possibility of my children contracting my disease disturbs me" (38.4 %).	Multiple linear regression, total sample: younger age, being female, being in paid work, and perceived financial hardship predicted higher FoP; intimate partnership and school education ns	time since diagnosis and course of disease (constant/unclear vs. progressive) not predictive of FoP				1- Duplicate
	Ablah, E., Haug, A., Konda, K., Tinius, A. M., Ram, S., Sadler, T. et al. (2009). Exercise and epilepsy: A survey of Midwest epilepsy patients. 14, 162-166.	USA	cross sectional	Neurological	193 people living with epilepsy (62% female)	None provided	33-item survey: 10 items on exercise habit and experience of seizure while exercising; 8 items of physical and psychological barriers to exercise; 5 items of physical condition; 8 sociodemo items. One of the barrier items was fear of seizure (yes/no)			19% of respondents reported that fear of seizure was a barrier to exercise. Patients who reported that their seizures interfered with their abilities to exercise were more likely to report fear of seizure than those who did not report that their seizure interfered with their ability to exercise.			n/a	2		2	Parkinson
	Alberts, N. M., Sharpe, D., Kehler, M. D., & Hadjistavropoulos, H. D. (2011). Health anxiety: Comparison of the latent structure in medical and non-medical samples. Journal of Anxiety Disorders, 25, 612-614.	Canada	cross sectional	Neurological	245 multiple sclerosis patients, 82% female and 232 community sample participants without a serious medical illness, 78% female	Excessive or inappropriate fear that one has a serious illness based on the misinterpretation of bodily sensations or changes	Short Health Anxiety Inventory			The total SHAI score was higher in MS patients than in the community sample. Factor analysis implied the two same-factor solutions across both samples: 1) Thought intrusion and 2) Fear of illness. Patients with MS scored higher on both factors. The two factors were more strongly correlated (r =.84) in the community sample than MS participants (r = .49). The authors concluded that the experience o…			n/a				Bowel
	Chaplin, J. E. & Malmgren, K. (1999). Cross-cultural adaptation and use of the epilepsy psychosocial effects scale: Comparison between the psychosocial effects of chronic epilepsy in Sweden and the United Kingdom. 40, 93-96.	Sweden	instrument validation	Neurological	57 patients with chronic epilepsy, 40.4% females	None provided	Epilepsy Psychososical Effects Scale which measures 14 concerns one of which is fear of having seizures	Compared to the original English sample that was used to validate the questionnaire, Swedish patients reported less fear of having seizures					n/a
	Cramer, J. A. (2001). Exploration of Changes in Health-Related Quality of Life after 3 Months of Vagus Nerve Stimulation. 2, 460-465.	USA	longitudinal	Neurological	136 treatment refractory epilepsy patients (55% women) classified as responders (n= 67) a 50% reduction in seizure frequency and non-responders (n = 69) as those experiencing less than 50% in reduction.	None provided	QOLIE-10, includes items on seizure worry					vagus nerve stimulation as a treatment for intractable epilepsy. All patients improved on their fear of seizures, regardless of being responders vs. non-responders. The improvements in fear of seizures were 13%, which was below the 15% change for clinical change.	n/a
GJ	Hellstrom K, Lindmark B: Fear of falling in patients with stroke: a reliability study. Clinical rehabilitation 1999, 13(6): 509-517.	Sweden	instrument validation	Neurological	Thirty patients who had sustained a stroke 5–84 months (Md 11 months) prior to the investigation agreed to participate in the study. Ten were women and 20 were men. Their ages ranged between 44 and 81 years (mean 65, SD 11). Eighteen subjects had a right hemispheric and 12 subjects a left hemispheric lesion.		personal activities of daily living (PADL) concern with instrumental ADL (IADL). a Falls Efficacy Scale (FES)		The only statistically significant differences were found between younger and elderly subjects in item 10 (clean house) (p = 0.01) and item 13 (simple shopping) (p= 0.05). Women and older subjects reported more confidence in items dealing with PADL compared with men and younger subjects. Men and younger persons reported somewhat more confidence in items concerning IADL compared with women and old…	level of motor function severe versus moderate/mild/no impairment had a signifi- cant impact ( p = 0.05) on one of the PADL items (3) and on all IADL items with the exception of 7 and 12	The presence of cognitive or perceptual defic i t s did not influence the perceived self-efficacy		self efficacy model
	Kehler, M. D. & Hadjistavropoulos, H. D. (2009). Is health anxiety a significant problem for individuals with multiple sclerosis? Journal of Behavioral Medicine, 32, 150-161.	Canada	cross sectional	Neurological	n=246 multiple sclerosis patients, 81.6% female, 54.5% married, 96.2% caucasian, 46.1% college or some university; average time since Dx = 7 years (11 years since symptom onset) and n=90 in conrtol, non-MS patients who were matched to MS sample for health anxiety comparisons between age-matched controls.	health anxiety defined as separate construct from general anxiety	demographics and medical information; SHAI for health anxiety; Ways of Coping Qeustionnaire (WOCQ); Coping with Health, Injuries and Problems scale (CHIP) for specific health problems coping; Guy's Neurological Disability Scale (GNDS) for domains of disability for individuals with MS; HADS	participants with MS displayed elevated levels of health anxiety compared to healthy, age-matched, controls; MS participants were separated into high and normal health anxiety based on a cut-off score of 18 or greater on the SHAI. This resulted in 24.9% (n = 61) of participants with elevated health anxiety.		51.1% of variance in classification of high vs normal health anxiety explained by time since dx, time since symptom onset, anx, depr, and disability; participants reporting a Relapsing/ Remitting course demonstrating greater health anxiety than those reporting a Secondary Progressive course (F (2, 223) = 3.30, p < 0.05)	32.5% of variance in classification of high vs normal health anxiety was explained by the CHIP (78.0% classified correctly as high or normal health anxious); 37.4% of variance in classification of high vs normal was explained byt CHIP and WOCQ, and 81.5% of people correctly classified. coping measure added 6.5% increase in classification accuracy. Patients with high health anxiety were 1.16 times…		cognitive-behavioural theory
	Loring, D. W., Larrabee, G. J., Meador, K. J., & Lee, G. P. (2005). Dimensions of the Epilepsy Foundation Concerns Index. [References]. Epilepsy & Behavior 6[3], 348-352.	Medical College of Georgia, USA	cross sectional	Neurological	n=189 patients with medically refractory epilepsy in consultation for surgery; age = 34.0 (11.4); seziure onset of 18.4 (13.3) years; average education of 12.5 (2.5) years; 104 males	seizure worry not defined	Epilepsy Foundation Concerns Index; QOLIE for QOL; Wechsler Adult Intelligence Scale-third edition (WAIS-III); Selective Reminding Test (SRT); and Rey-Osterrieth Complex Figure; MMPI-2	none			identified predictor variables for seizure recurrence: work/drive/social (0.57); QOL Scale: health discouragement (0.07); Seizure worry (0.04); medication effects (0.02); MMPS Scale 3 (0.20); K. Scale (0.05);WAIS-III Perceptual organization (0.11); Memory Scores CF Delay (0.12)		N/A
	Townend, E., Tinson, D., Kwan, J., & Sharpe, M. (2006). Fear of recurrence and beliefs about preventing recurrence in persons who have suffered a stroke. [References]. Journal of Psychosomatic Research 61[6], 747-755.	Scotland	Longitudinal	Neurological	Patients who had a stroke: n=89 at one month after stroke, n=81 at nine months after stroke. Participants were patients who had been admitted to hospital with a definite diagnosis of stroke. Only patients who survived 1 month and were free of substantial cognitive impairment or aphasia were included 60% male, median age 71		A stroke fear of recurrence scale was developed by adapting items from the cancer fear of recurrence scale. Also an open-ended interview component. For beliefs about causes participants were prompted with questions and checklists. The checklist contained the following: overwork, frustration/anger, smoking, tension, worry, other illness, lack of exercise, overinvolvement, stress, cholesterol, life…	Just over half of participants (50/89, 56%) indicated that they feared a recurrence by agreeing or strongly agreeing with the statement I worry about my stroke returning.			stroke fear of recurrence scale and beliefs in causal controllability was extremely weak and non significant (r= .09). The qualitative findings highlighted that fear of recurrence was instead associated with more personal beliefs that emphasized uncontrollable threat (unpredictability, overexertion as a trigger, fatalism).	The results obtained at the 9-month assessment were similar. Fear of recurrence scores had decreased slightly (mean=15.42, S.D.=4.66, range=4–25) but this decrease from 1 month was not statistically significant (t=1.8, P=.12). Just less than half of participants (39/81, 44%) still agreed with the statement dI worry about my stroke returning.The association between fear of recurrence scores and ca…	N/A
	Reichardt, C., Scherwath, A., Mautner, V. F., Bullinger, M., & Petersen-Ewert, C. (2013). Psychological distress in adults with neurofibromatosis type 1: a longitudinal. Psychotherapie Psychosomatik Medizinische Psychologie, 63, 85-92		Longitudinal	Neurological	129 patients with neurofibromatose who participated in the 12 month follow up (initial sample: 148), mean age 41 yrs, 54 % women; Out-patient department university hospital and advertisement in the members' bulletin of the self-help organisation	Fear of progression Definition not provided	Fear of Progression Questionnaire Short Form, FoP-Q-SF; Symptom Checklist SCL-90-R, SF-36, PHQ-4, NCCN Distress thermometer	No change in FoP mean score during the study period (12 months)		Mean FoP score lower compared to a sample of breast cancer survivors; Patients with visible neurofibromatosis report higher FoP than patients with non-visible neurofibromatosis				3- Editorial
	Balash, Y., Hadar-Frumer, M., Herman, T., Peretz, C., Giladi, N., & Hausdorff, J. M. (2007). The effects of reducing fear of falling on locomotion in older adults with a higher level gait disorder. Journal of Neural Transmission, 114, 1309-1314.	Israel	quasi-experimental	Neuromuscular	21 patients with higher level gait disorder 90.5% female	None provided	Activities-specific Balance Confidence (ABC) scale; two functional mobility measures (the Functional Reach test and the Timed Up and Go), number of falls in the past year. Change in fear of falling was assessed after each condition by using a visual analogue scale and by rating change from minus 3 to plus 3. Gait dynamics were also assessed during each intervention.					All conditions reduced fear of falling but handholding had the largest change score. Only handholding led to actual change in gait performance. Regression analyses showed that changes in gait were not related to changes in fear of falling	n/a
	Kwakkenbos, L., van den Hoogen, F. H., Custers, J., Prins, J., Vonk, M. C., van Lankveld, W. G. et al. (2012). Validity of the Fear of Progression Questionnaire-Short Form in patients with systemic sclerosis. Arthritis Care Res (Hoboken.), 64, 930-934.	The Netherlands	instrument validation	Neuromuscular	n=215 systemic sclerosis patients; 146 women; 75.4% married, mean onset of disease 9.2 (7.6) years, age = 56.4 (12.0)	fear of progression defined as a reactive, consciously perceived fear that develops from a serious, potential life-threatening or disabilliing disease or its treatment	Fear of Progression Questionnaire Short-Form (FoP-Q-SF); Consensus-Based Standards for the Selection of Health Status Measure Instruments checklist; demographic info; medical information; STAI for anxiety; CES-D for depression; Coping Inventory for STressful Situations (CISS); SF-36 for QoL	none	small but sig correlation between FoP and age	Moderate correlations with Fear of Progression with physical health, bodily pain, general health, and vitality.	high correlations of the FoP-Q-SF with anxiety, depression and mental health. Moderate correlations found with social functioning, role limitations related to mental health, and physical health, bodily pain, general health, and vitality. No correlation found between active problem-oriented coping.		n/a
	Kwakkenbos, L., van Lankveld, W. G., Vonk, M. C., Becker, E. S., van den Hoogen, F. H., & van den Ende, C. H. (2012). Disease-related and psychosocial factors associated with depressive symptoms in patients with systemic sclerosis, including fear of progression and appearance self-esteem. J Psychosom.Res, 72, 199-204.	Sint Maartenskliniek or Radboud University Medical Center Nijmegen, The Netherlands	cross sectional	Neuromuscular	n=215 systemic sclerosis patients; 146 women; 74.1% married or cohabitating, mean onset of disease 9.2 (7.6) years, age = 56.4 (12.0)	fear of progression (FoP) not defined	Socio-demographic; disease characteristics; scleroderma Health Assessment Questionnaire (SHAQ); for physical functioning; pain on a visual analogue scale; Subjective Experience Fatigue subscale of Checklist Individual Strength for fatigue; CES-D for depression; Social support Personal Resources Questionnaire-85-Part2 (PRQ85); Coping Inventory Stressful Situations (CISS); Illness Cognition Questio…	none			in final regression model, sig correlates for depression scores iincluded fear of progression (p<.01); higher fear of progression was associated with more depressive symptoms		proposes interdisciplinary models for intervention (see introduction), model of thumbs et al.NOT APPLICABLE
SL	E.W. Peterson, C.C. Cho and M.L. Finlayson, Fear of falling and associated activity curtailment among middle aged and older adults with multiple sclerosis, Mult Scler 13 (2002), 1168–1175.	USA	cross sectional	Neuromuscular	n=1064 people with multiple sclerosis (MS) aged 45–90 (n 783 were female)	none given	To examine the prevalence of, and factors associated with FoF among PwMS, participants’ responses to the question ‘Are you concerned about falling?’ was examined. To examine factors associated with activity curtailment, we examined the participants’ responses to the question ‘Are there things you do not do because you might fall?’ for the subset of individuals responding ‘yes’ to the FoF question…	63.5% reported FoF (n =676). The prevalence of activity curtailment among individuals reporting FoF in this sample was 82.6% (n= 546).	FoF multivariate logistic regression analyses. After adjusting for the other covariates in the model, age was not significantly associated with the likelihood of reporting FoF. Women were more likely to report FoF (OR 1.74, CI 1.28–2.36)	FoF multivariate logistic regression analyses. After adjusting for the other covariates in the model, participants who reported a fall in the past 6 months (OR 1.38, CI 1.03–1.86) or who reported use of walking aid (OR 2.57, CI 1.91–3.46) were more likely to have FoF. the extent of symptom interference was found to be significantly associated with FoF (P 0.0001). Specifically, findings show that …	Participants who reported good mental health were more likely to report FoFAC (fear of falling activity curtailment) compared to participants who reported excellent mental health (OR 2.02, CI 1.23–3.31), and participants who reported poor or fair mental health were more likely to report activity curtailment than those who reported excellent mental health (OR 1.85, CI 1.02–3.35).		N/A
	Pieterse, A. J., Luttikhold, T. B., de Laat, K., Bloem, B. R., van Engelen, B. G., & Munneke, M. (2006). Falls in patients with neuromuscular disorders. Journal of the Neurological Sciences, 251, 87-90.	Netherlands	longitudinal	Neuromuscular	n = 66 All neuromuscular disease categories, classified according to the affected anatomical structure within the peripheral nervous system, were represented: ‘motor neuron’ (8%), ‘peripheral nerve’ (31%), ‘neuromuscular junction’ (8%) and ‘muscle’ (53%). Of the latter category muscular dystrophies (30%), myopathies (17%) and various forms of myositis (6%). Forty-four controls were included (39% …	fear of falling	Falls History Questionnaire, The questionnaire also included the falls efficacy scale to assess fear of falling in more detail (FES), we asked participants to also document the number of new falls during a 3-month prospective follow-up period	Fear of falling, measured using the FES, was significantly more common for patients than for controls. 58% fear of falling in PD vs. 7% in controls			Sig number of pts had reducted their activities due to fear of falling (48%)		N/A
	Adkin, A. L., Frank, J. S., & Jog, M. S. (2003). Fear of falling and postural control in Parkinson's disease. Mov Disord., 18, 496-502.	Canada	cross sectional	Parkinson	58 people living with Parkinson's disease (32.8% females) and 30 age-matched healthy controls	None provided	Fear of falling was assessed with the Activities-specific Balance Scale; qualitative changes in postural control were measured with the Unified Parkinson Disease Rating Scale (UPDRS) (this was measured in only 21 of the 58 PD patients); 8 standing balance tests after which participants were asked whether they felt anxious, nervous, tense, or fearful of falling during the test.		FOF was higher in PD patients compared to healthy controls on each of the 16 items of the ABC and on the ABC total score.	There was a significant relationship observed between mean ABC scale score and UPDRS posture and gait: those with worse posture and gait reported less balance confidence; FOF also predicted objective measures of balance measured during the balance tests score (R2 0.81; P 0.01). PD patients with a greater degree of balance and gait impairment reported less confidence in their ability to avoid fall…	There is a relationship between being lower balance confidence and higher fear during the balance tests.		n/a	1		3	Diabetes
	Allen, N. E., Canning, C. G., Sherrington, C., Lord, S. R., Latt, M. D., Close, J. C. et al. (2010). The effects of an exercise program on fall risk factors in people with Parkinson's disease: a randomized controlled trial. Mov Disord., 25, 1217-1225.	Australia	RCT	Parkinson	48 patients with Parkinson's disease 46% female	None provided	PD fall risk score, Freezing of gait questionnaire; timed sit to stand; balance score etc. and Falls Efficacy Scale-International Questionnaire; Parkinson's disease questionnaire					The exercise group attended a monthly exercise class and exercised at home 3 times a week for 6 months. The control group received usual care. There were no sig difference in fear of falling, QOL, and few sig. objective medical improvements (no improvement in balance or fall risk, only freezing of gait questionnaire and time to sit)	n/a				Arthritis
	Allen, N. E., Sherrington, C., Paul, S. S., O'Rourke, S. D., & Canning, C. G. (2012). Fear of falling and future falls in people with Parkinson's disease. Movement Disorders, 27, S299-S300.	Australia	longitudinal	Parkinson	164 patients with Parkinson's disease	None provided	Fall's Efficacy Scale-International and number of falls in the next 6 months	45.7% of participants reported high FoF		Multivariate (logistic regression) analyses: Patients with high FoF were more likely to experience 2 or more falls over the next 6 months			n/a				Neuromuscular
SL	bloem, Grimbergen, Cramer, Willemsen, Zwinderman (2001)Prospective assessment of falls in Parkinson's dise ase. J Neurol 248:950-958	Netherlands	longitudinal	Parkinson	n=59 moderately affected patients with Parkinson’s disease (PD) (mean UPDRS motor score 31.5; mean age 61 years) and 55 controls (mean age 60 years).: baseline and 6 month follow up	none given	medical history, detailed evaluation of prior falls (using a standardised questionnaire) and a neurological examination, including the modified Hoehn and Yahr stages, the Unified Parkinson’s Disease Rating Scale (UPDRS) and the MMSE. The standardised interview included a description of living circumstances (alone or with partner / carer; presence of stairs yes/no), dependence (none, partial, or c…	A fear of future falls was common (45.8 % of patients) and was accompanied by restriction of daily activities (44.1 % of patients).		Patients with Parkinson's had significantly more fear of falling than controls. From table 3 fear of falling did not significantly differ between recurrent and non-recurrent fallers, patients with parkinson’s had significantly “more fear of future falls” than controls			n/a
	Brozova, H., Stochl, J., Roth, J., & Ruzicka, E. (2009). Fear of falling has greater influence than other aspects of gait disorders on quality of life in patients with Parkinson's disease. Neuro.Endocrinol.Lett., 30, 453-457.	Czech Republic	cross sectional	Parkinson	491 patients with Parkinson's disease, 41% females	None provided	8-item questionnaire of gait disorder which includes one item on the degree to which patient's activity is limited by fear of falling (this questionnaire was used to classify people into 3 categories of severity of gait disorder); PDQ-39 for QOL;	70% of patients endorsed some limitation due to FOF			There was a sig. relationship between FOF and QOL (r = 0.32), it was the stronguest predictor of QOL in multiple regression analyses, even stronger than falls themserlves.		n/a
	Bryant, M. S., Rintala, D. H., Hou, J. G., & Protas, E. J. (2014). Relationship of Falls and Fear of Falling to Activity Limitations and Physical Inactivity in Parkinson's Disease. J Aging Phys Act..	Unknown	cross sectional	Parkinson	83 patients with Parkinson's disease	None provided	Fall frequency, disease severity, motor impairment, ability to eprform Activities of Daily Living, ABC Scale, Iowa Fatigue Scale, Co-morbidity Index, and Physical Activity Scale for Elders			Frequent fallers and rare rafflers had higher FoF than non fallers. FoF was associated with more Activities of Daily Living limitations and less physical activity after adjusting for physical impairments.			n/a
	Bryant, M., Rintala, D., Hou, J. G., & Protas, E. (2014). Influence of fear of falling on gait and balance in Parkinson's disease. Disability & Rehabilitation, 36, 744-748.	USA	cross sectional	Parkinson	79 patients with Parkinson's disease 21.5% females	FoF is a lack of self confidence that usual activities can be performed without falling.	Activities Specific Balance Confidence ABC Scale; gait was measured by a computerized walkway and balance was measured timed tests including the 5-step test, 360 degree turn, sideways walk, and up and go test; history of falls	44.3% had high FoF	Age or gender did not distinguish those who were high in FoF vs. low	Patients who were high in FoF were more likely to have a fall history than non-fallers, to have been diagnosed for longer and to have more severe disease, and higher postural instability and gait disorder score. The time to take five step, time to turn, time to walk sideways, and time to complete the up and go test were longer in those with a high level of FoF than in those with a low level of Fo…			n/a
	Cakit, B. D., Saracoglu, M., Genc, H., Erdem, H. R., & Inan, L. (2007). The effects of incremental speed-dependent treadmill training on postural instability and fear of falling in Parkinson's disease. [References]. CLIN REHABIL 21[8], 698-705.	Turkey	RCT	Parkinson	31 with Parkinson's disease , 48.4% female	None provided	Unified Parkinson Disease Rating Scale (UPDRS), Berg Balance Test, Dynamic Gait Index, and Falls Efficacy Scale.					incremental speed-dependent treadmill training including stretching, treadmill training and range of motion exercise vs. a control group. There was a sig. improvement in FoF in the exercise group measured pre post at 8 weeks compared to the control group	n/a
	Chong, R. K. Y., Morgan, J., Mehta, S. H., Pawlikowska, I., Hall, P., Ellis, A. V. et al. (2011). Rapid assessment of postural instability in Parkinson's disease (RAPID): A pilot study. [References]. European Journal of Neurology 18[2], 260-265.	USA	instrument validation	Parkinson	57 patients with Parkinson's disease	None provided	Rapid Assessment of Postural Instability in Parkinson' s disease (RAPID) a new quesionnaire to assess postural instability was compared to the Fahn's pull test, an objective measure of postural instability; Fear of falling was measured with one item from 1-10: Please rate your fear of falling from no fear at all (1) to very fearful (10); number of falls in past 3 months; checklist of activities i…			Simple correlations indicated that fear of falling was associated with greater limitations with daily activities, greater number of falls in the past month and worse performance on the pull test (indicating more postural instability). Comparison of patients with instability vs. no instability (as measured with the pull test) revealed that the first group had higher FoF			n/a
	Combs, S. A., Diehl, M. D., Filip, J., & Long, E. (2014). Short-distance walking speed tests in people with Parkinson disease: reliability, responsiveness, and validity. Gait.Posture., 39, 784-788.	USA	cross sectional	Parkinson	88 patients with Parkinson's disease 30.7% females	None provided	comfortable and fast 10m walk, 6 min walking test (6MWT), Mini-Best (a measure of dynamic balance), Parkinsons's disease Questionnaire PDQ39-M (degree of participation in mobility specific activities), FoF was assessed with 3 yes/no questions "in general, are you worried or afraid that you might fall (in the house; outside the house; in the neighborhood or community); Activities Specific Balance …	44% of the sample reported FoF.	FoF was not correlated to age, gender, time since dx, severity of the disease,	FOF was negatively correlated with the 6MWT and the Mini-Best (balance) and the comfortable and fast walking test and mobility specific activities	FoF was negatively associated with the ABC (r = 0.53)		n/a
	Dennison, A. C., Noorigian, J. V., Robinson, K. M., Fisman, D. N., Cianci, H. J., Moberg, P. et al. (2007). Falling in Parkinson disease: identifying and prioritizing risk factors in recurrent fallers. American Journal of Physical Medicine & Rehabilitation, 86, 621-632.	USA	cross sectional	Parkinson	Patients with Parkinson's disease: 23 recurrent fallers and 25 non-fallers (all males)	None provided	Fear of falling was coded as a yes/no based on interviews with participants, Unified parkinson's Disease Rating Scale, H&Y scale, Schwab-England Activities of daily living, MINI mental health exam	Fear of falling was present in 13/23 = 57% of recurrent fallers vs. 4/25 non-fallers = 16% for an overall prevalence of 35%		Fear of falling was greater among participants who were recurrent fallers			METRIC MODELLING, RECURSIVE PARTITIONING MODEL, PROPOSES MULTIDIMENSIONAL FALLING RISK MODIFICATION AS AN EFFECTIVE THERAPEUTIC MODEL
	Elbers, R. G., van Wegen, E. E., Verhoef, J., & Kwakkel, G. (2013). Is gait speed a valid measure to predict community ambulation in patients with Parkinson's disease? J Rehabil Med, 45, 370-375.	The Netherlands, UK, Belgium	cross sectional	Parkinson	153 patients with Parkinson's disease, 42.5% female	None provided	Nottingham Extended Activities of Daily Living Index, 10MTW, H &Y scale, motor impairment UPDRS, Functional Reach test, Freezing of Gait Questionnaire; Falls Efficacy Scale, previous falls in past 3 montha, Brixton Test, MMSE, Multidimensional Fatigue Inventory, HADS			FoF was associated with less likelihood of being a community walker in univariate and multivariate analyses			n/a
	Ellis, T., Boudreau, J., DeAngelis, T., Brown, L., Cavanaugh, J., Earhart, G. et al. (2013). Barriers to Exercise in People With Parkinson Disease. Physical Therapy, 93, 628-636.	USA	cross sectional	Parkinson	260 patients with Parkinson's disease	None provided	Stages of readiness to exercise questionnaire; Physical Fitness and Exercise Activity Levels of Older Adults Scale (includes one item about FoF prevents me from exercising), H&Y, MMSE, Geriatric Depression Scale				In univariate and multivariate analyses, non-exercisers 2.35 were more likely to report FoF than exercisers.		n/a
	Franchignoni, F., Giordano, A., Ronconi, G., Rabini, A., & Ferriero, G. (2014). Rasch validation of the Activities-specific Balance Confidence Scale and its short versions in patients with Parkinson's disease. J Rehabil Med, 46, 532-539.	Italy	instrument validation	Parkinson	217 patients with Parkinson's disease, 54% female	None provided	ABC, Berg Balance Scale, Fear of Falling Measure, and the Unified Parkinson Disease Rating Scale.				FoF and balance confidence (measured by the ABC) were highly correlated r = 0.82-0.85		n/a
	Franchignoni, F., Martignoni, E., Ferriero, G., & Pasetti, C. (2005). Balance and fear of falling in Parkinson's disease. [References]. Parkinsonism & Related Disorders 11[7], 427-433.	Italiy	cross sectional	Parkinson	70 patients with Parkinson's disease, 47% females	GO BACK TO ARTICLE FOR INTERESTING DISCUSSION OF HOW FOF CAN BE ADAPTIVE	Berg Balance Scale; Fear of Falling Measure; Postural Changes Scales; other clinical tests of balance and mobility; UPDRS; Schwab and England Test; Hoen & Yahr Modified Test; PDQ-39			Univariate tests: Fear of falling was correlated with severity of illness, lower balance and lower ability to change postures and objective clinical tests of balance, functional impairment and quality of life			n/a
	Gazibara, T., Stankovic, I., Tomic, A., Svetel, M., Tepavcevic, D. K., Kostic, V. S. et al. (2013). Validation and cross-cultural adaptation of the Falls Efficacy Scale in patients with Parkinson's disease in Serbia. [References]. Geriatrics & Gerontology International 13[4], 936-941.	Serbia	cross sectional	Parkinson	201 patients with Parkinson's disease	a constant concern about falling, a loss of balance confidence and an avoidance of activities	Falls Efficacy Scale; Mini Mental State Examination; the Unified Parkinson Disease Scale (UPDS); Hoehn and Yahr (H&Y) score, the Hamilton Anxiety (HARS),and the Depression (HDRS) Rating Scale		Univariate analyses: older age was associated with more FoF	Univariate analyses: longer disease duration was associated with more FoF; more advanced disease stage (H&Y scale) was also associated with greater FoF; greater motor impairment (measured with the UPRDS) and greater fall history in past 6 months were also predictors of FoF . Multivariate analyses: disease stage, longer disease duration, motor impairment ere independent predictors of FoF	Univariate analyses: depression and anxiety were predictors of FoF. Multivariate analyses: worse mental status as measured by the MMSE and depression were independent predictors of FoF		n/a
	Griffin, H. J., Greenlaw, R., Limousin, P., Bhatia, K., Quinn, N. P., & Jahanshahi, M. (2011). The effect of real and virtual visual cues on walking in Parkinson's disease. J Neurol, 258, 991-1000.	UK	quasi-experimental	Parkinson	26 patients with Parkinson's disease, 15.4% women	None provided	Virtual analog scale ranging from 0 (very afraid of falling) to 10 (No fear of falling), Mini mental state examination, BDI					Virtual cues were given with virtual reality glasses with a placebo condition (just a rectangle, no cues to guide movement). Participants reported little FoF (min 8.5) and this did not differ by experimental condition. They reported more FoF in the obstacle vs. smooth terrain condition. The interaction of terrain X condition was not sig.
	Grimbergen, Y. A. M., Schrag, A., Mazibrada, G., Borm, G. F., & Bloem, B. R. (2013). Impact of falls and fear of falling on health-related quality of life in patients with Parkinson's disease. [References]. Journal of Parkinson's Disease 3[3], 409-413.	The Netherlands	cross sectional	Parkinson	74 patients with Parkinson's disease	None provided	H & Y, UPDRS motor score, PDQ-39, Tinetti's Mobility Index, Activities Specific Balance (ABC) Scale, FoF was measured with one item: no, somewhat, and very	41% reported no fear of falling, 45% reported somewhat in terms of their fear, and 14% indicated very			Univariate analyses: fear of falling is associated with worse QOL; Multivariate analyses: fear of falling is associated with worse QOL;		n/a
	Hackney, M. E., Kantorovich, S., & Earhart, G. M. (2007). A study on the effects of Argentine tango as a form of partnered dance for those with Parkinson Disease and the healthy elderly. [References]. American Journal of Dance Therapy 29[2], 109-127.	USA	RCT	Parkinson	19 patients with Parkinson's disease and 19 age- and gender-matched controls	None provided	ABC Scale, Modified Falls efficacy Scale					20 tango vs. traditional one-hour long stength and stretch exercise classes over 13 weeks. Parkinson's patients in the tango condition reported pre to post improvement in FoF while PD patients in the exercise group reported worsening of their FoF. Not sure if these changes are sig.	n/a
	Jonasson, S. B., Nilsson, M. H., & Lexell, J. (2014). Psychometric properties of four fear of falling rating scales in people with Parkinson's disease. BMC.Geriatr, 14, 66.	two outpatient hospital clinics in southern Sweden	longitudinal	Parkinson	n=102 patients with parkinsons' disease; age = 78 (8), 52-91; 42 women; majority had one or more other health related problems; current mobility rated as "good"by many; years since dx= 7(6), 1-30 with baseline, t1 and t2 follow ups to compare 4 fear of falling scales	fear of falling not defined	socio-demographic and disease-related questions, the four FOF rating scales: Falls Efficacy Scale- International (FES-I); FES(S) (swedish) for falls related self-efficacy; Activities-specific Balance Confidence scale (ABC); Survey of Activities and Fear of Falling in the Elderly (SAFE)	56/102 said "yes" to question asking if they had a fear of falling, 54 said avoided activities for fear of falling. Total score on FES-I = 29.6 (12.0); Total FES(S)= 93.5 (36.4); ABC= 62.4 (29.6); SAFE= 26.0 (7.9)	ABC scale had markedly worse data completeness than other scales. Correlations were from .80 to .93 (p<0.001)				n/a
	Kataoka, H., Tanaka, N., Eng, M., Saeki, K., Kiriyama, T., Eura, N. et al. (2011). Risk of falling in Parkinson's disease at the Hoehn-Yahr Stage III. [References]. European Neurology 66[5], 298-304.	Nara Medical University, Kashihara Japan	cross sectional	Parkinson	n=30 stage III parkinson's disease, divided into two groups of faller and non-faller patients (n=15 each)	fear of falling not defined	Medical and sociodemographic information, Unified Parkinson’s Disease Rating Scale (UPDRS), Mini-Mental-Status Examination MMSE, Frontal Assessment Battery, Short Form-36 Health Survey, Fear of falling was classified into two original categories, Category 1: no concern or not anxious, Category 2: anxious but not an obstacle or restriction on daily life.	25 patients had fear of falling (16 patients reporting no concern or worries, 14 reporting anxious but not an obstavle or restriction in life***Unclear what this means***); Fear of falling present in 25 (83%) total participants, or 93.3% of the fallers and 73.3% of the non-fallers		"fallers" had sig greater fear of falling than non-fallers (p=0.005) in univariate but in multiple regression, there was no difference			n/a
	Lindholm, B., Hagell, P., Hansson, O., & Nilsson, M. H. (2014). Factors associated with fear of falling in people with Parkinson's disease. BMC.Neurol, 14, 19.	a south Swedish university hospital	cross sectional	Parkinson	n=104 patients with parkinson's disease	fear of falling defined as a lack of confidence (low self-efficacy) to be able to perform activities without falling	demographic info; medical info on falls history; Falls Efficacy Scale (FES(S)); Freezing of Gait Questionnaire (FOGQsa); Walk-12 for walking difficulties in everyday life; Functional Assessment of Chronic Illness therapy - Fatigue Scale (FACIT-F); Parkinson's Disease Activities of daily living scale (PADLS); motor symptoms assessed	37% reported FOF	Bivariate: Gender was not related to FES(S) scores, Age significantly negatively correlated with FES(S) Scores (r=-0.270, p=0.006)	PD-duration (years) negatively and significantly correlated with FES(S) scores (r=-0.350, p<0.001), Motor symptoms (UPDRS III), median (q1-q3) significantly related to FES(S) scores (r= -0.510, p<0.001), Balance (BBS), median (q1-q3) significantly related to FES(S) scores (r= 0.650 , p<0.001), Gait speed (10MWT) (m/s), median (q1-q3) significantly related to FES(S) scores (r=0.480 p<0.001), Walki…			references social cognitive theory
	Mak, M. K. & Pang, M. Y. (2009). Fear of falling is independently associated with recurrent falls in patients with Parkinson's disease: a 1-year prospective study. J Neurol, 256, 1689-1695.	China	Longitudinal	Parkinson	Seventy community-dwelling patients with PD completed the study. To be included in this study, subjects were required to be between 40 and 85 years of age, medically stable, and able to walk 6 metres at least three times with and without assistive devices. Subjects were excluded if they had neurological conditions other than idiopathic PD, communication deficits and cognitive impairment (Mini Men…	Fear of falling measured via self efficacy related to falls. This essentially involves assessing a person’s perception of their ability to maintain balance required for performing daily functional activities [4, 13]. Activities-specific balance confidence (ABC) scale was used to provide an estimate of FoF [1, 32]	Demographic data including age, medications, and time since diagnosis of PD were recorded. Disease severity was determined by Hoehn and Yahr Staging scale (HY). Depression was measured by the short form of the Geriatric Depression Scale (GDS) [22]. The Chinese version was used in this study [21]. Information on the number of fall events over the past 12 months was obtained by patient interview, A…		PD recurrent fallers had significantly higher HY staging scores (P = 0.031), higher UPDRS motor scores (P = 0.003), and lower ABC scores (P\0.001) than non-recurrent fallers. After adjusting for the fall history, UPDRS motor score (F = 25.23, P\0.001) and ABC score (F = 18.84, P\0.001) remained significant predictors of recurrent fallers.				N/A
CSL	Mak MK, Pang MY. Balance self-efficacy determines walking capacity in people with Parkinson’s disease. Mov Disord. 2008;23:1936-1939.	China	cross sectional	Parkinson	71 individuals with PD and 51 healthy	none	6 minute walk test, activities-specific balance confidence scale (ABC), UPDRS,			The mean ABC score for patients with PD was 67.8 6 16.8, which was significantly lower than control subjects, reflecting that these patients had reduced balance self-efficacy level (P < 0.001). Correlation analysis showed that 6MW distance was positively correlated with ABC score (r 5 0.570, P <0.001). ABC was the most important determinant of 6MW distance,			Bandura's Social Cognitive Theory
CSL	Mak MK, Pang MY. Balance confidence and functional mobility are independently associated with falls in people with Parkinson’s disease. J Neurol. 2009;256:742-749.	China	cross sectional	Parkinson	Forty-nine healthy subjects and 71 subjects with PD completed the study. Among the PD patients, 33 (46%) were fallers and 38 were non-fallers.	none	The Hoehn and Yahr staging scale (HY), UPDRS, geriatric depression scale, activities-specific balance confidence scale (ABC), one-leg-stance test (OLS), and timed-up-and-go test (TUG),			fear of falling as reflected by poor balance confidence, and a longer TUG time were major fall risk factors in PD patients.			N/A
	Mak, M. K. & Pang, M. Y. (2010). Parkinsonian single fallers versus recurrent fallers: different fall characteristics and clinical features. J Neurol, 257, 1543-1551.	China	longitudinal	Parkinson	As many as 74 healthy subjects and 72 patients with PD completed the studyPD subjects had to be diagnosed by neurologists to have idiopathic PD according to the United Kingdom PD Society Brain Bank Criteria [23], aged 40 years or above, medically stable, and able to walk independently with and without an assistive device. Subjects were excluded if they had neurological conditions other than PD, c…	fear of falling measured via self efficacy related to falls. This essentially involves assessing a person’s perception of their ability to maintain balance required for performing daily functional activities [4, 13]. Activities-specific balance confidence (ABC) scale was used to provide an estimate of FoF [1, 32]	basic demographics, physical activity level was measured by the modified version of the Minnesota Leisure-Time Physical Activity questionnaire [47]. Information on the number of fall events over the previous 12 months was obtained by patient interview.Gait speed (m/s) was measured by instructing subjects to walk at their natural speed on a 4-m Gaitrite walkway (SMS Technologies Ltd, Harlow Essex,…		P-Recurrent Fallers had significantly lower ABC score than P-Single Fallers (P\0.05), indicating that they had more fear of falling.				N/A
	Mak, M. K., Pang, M. Y., & Mok, V. (2012). Gait difficulty, postural instability, and muscle weakness are associated with fear of falling in people with Parkinson's disease. Parkinsons.Dis., 2012, 901721.	China	cross sectional	Parkinson	A convenience sample of 57 individuals with PD completed the study. To be included in this study, subjects were required to be between 40 and 85 years of age, medically stable, able to walk 6 metres at least three times with and without an assistive device, and able to understand simple commands (minimental state examination score ≥24 [11]). Subjects were excluded if they had neurological conditi…	fear of falling measured via self efficacy related to falls. This essentially involves assessing a person’s perception of their ability to maintain balance required for performing daily functional activities [4, 13]. Activities-specific balance confidence (ABC) scale was used to provide an estimate of FoF [1, 32]	Demographic data including age, body mass, height, and medications were recorded. We measured disease severity by the Hoehn and Yahr staging scale (HY) [12] and the motor component of the UPDRS [13, 14]. FoF was estimated by the activities-specific balance confidence (ABC) scale [15]. The knee muscle strength of participants was measured by a Cybex Norm dynamometer. Information on the number of f…		Correlation analysis showed that the ABC score was positively correlated with knee muscle strength (r = 0.301, P = 0.029) and inversely correlated with the UPDRS-PG score (r = −0.661, P < 0.001), The results of the regression model show that after adjusting for basic demographics, fall history, and disease severity, the UPDRS-PG score remained independently associated with the FoF level, accounti…				N/A
	Mak, M. K., Wong, A., & Pang, M. Y. (2014). Impaired executive function can predict recurrent falls in Parkinson's disease. Arch Phys Med Rehabil.	Hong Kong	longitudinal	Parkinson	170 community-dwelling individuals with PD volunteered for the study, with 144 of them completing it To be included in the study, patients were required to be older than 40 years, medically stable, and able to walk 6m at least 3 times with or without an assistive device. Patients were excluded if they had a neurologic condition other than idiopathic PD; a Mini-Mental State Examination score <24;1…		Demographic and clinical data, including age, sex, time since PD diagnosis, and daily levodopa dosage, were recorded. Disease severity and PD-specific motor impairment and disability were assessed by the Hoehn and Yahr (HY) staging scale17 and the Unified Parkinson’s Disease Rating Scale Motor Examination (UPDRS-III), respectively.18 Depressive symptoms were measured by the Chinese version of the…		The Recurrent Fallers had significantly higher HY (PZ.001) and FOGQ scores (PZ.004) and lower Mini-BESTest (PZ.017), ABC (P<.001), and MDRS-IP scores (PZ.018) than the non-Recurrent Fallers No association was found between the MDRS-IP and ABC scores for RFs (P>.05), whereas the 2 scores were significantly correlated for non-RFs (rZ.403, P<.001). revealed fall history (PZ.001), a low ABC score (PZ…				N/A
	Nilsson, M. H., Drake, A. M., & Hagell, P. (2010). Assessment of fall-related self-efficacy and activity avoidance in people with Parkinson's disease. BMC.Geriatr, 10, 78.	Sweden	instrument validation	Parkinson	n= 79; age=64.5(7.2); 71% men, mean years since Dx 15.9 (7.3); 66% experienced falls in the past	fear of falling construct described as ongoing concern about falling, a loss of balance confidence, a low fall-related efficacy, or activity avoidance	two self-administered FOF questionnaires: the Swedish FES, i.e. the FES(S) [29] and SAFFE (Survey of Activities and Fear of Falling in the Elderly) [25]. Physical Functioning (PF) scale of the 36-Item Short-Form Health Survey (SF-36), The participants in the outpatient sample were also assessed clinically. Assessments were scheduled at a time point when they typically felt at their best. Followin…	38% of sample reported fear of falling; 18% had best possible score of SAFFE at T1, and 19% at T2, none had worst possible score.	Weak correlation between FES and age (r=-0.07), SAFFE and age (r=0.08); Women scored lower on FES and higher on SAFFE than men;	FES(S) scores correlated strongest with SAFFE scores (rs, -0.74; p < 0.001). This was followed by significant (p < 0.001) correlations with PF (rs, 0.66), fast gait speed (rs, 0.63), TUG (rs, -0.61), UPDRS parts II (rs, -0.58) and III (rs, -0.46). Weaker correlations were found between FES(S) and comfortable gait speed (rs, 0.30), PD-duration (rs, -0.28) and age (rs, -0.07).Those reporting previo…			N/A
	Nilsson, M. H., Fransson, P. A., Jarnlo, G. B., Magnusson, M., & Rehncrona, S. (2009). The effects of high frequency subthalamic stimulation on balance performance and fear of falling in patients with Parkinson's disease. J Neuroeng.Rehabil, 6, 13.	Sweeden	cross sectional	Parkinson	n=10 pts with PD tx w/ bilateral STN stimulation for at least one year; age median=66, range 59-69, all retired, 9 men, 7 pts reported falls	Fear of falling	Demographic data were collected at admission. The patients were asked to estimate their fall incidence during the past six months, and if they had experienced any near falls (for definitions see Table 1). The Physical Activity Scale for the Elderly was administered, One leg stance and sharpened Romberg were then performed bilaterally in order to select the preferred leg (with best results) for th…				Pts rated fear of falling as less sever with the DBS ON as compared to the DBS OFF, and total sore of FES(S) increased (p=0.002) in median with 54 points		N/A
	Nilsson, M. H., Hariz, G. M., Iwarsson, S., & Hagell, P. (2012). Walking ability is a major contributor to fear of falling in people with Parkinson's disease: implications for rehabilitation. Parkinsons.Dis., 2012, 713236.	Sweeden	cross sectional	Parkinson	n = 154) with idiopathic PD	fear of falling described as an ongoing concern about falling, a loss of balance confidence, low fall-related self-efficacy, or as activity avoidance	demographic questions, the survey included a set of questions on the presence or absence (no/yes) of motor fluctuations (i.e., a fluctuating effect of anti-PD medications with periods of more severe motor symptoms), dyskinesias (i.e., involuntary, irregular, twisting, and/or jerky movements), comorbidity, FOF, falls during the past six months (described and defined as by Lamb et al. [26]), near f…	According to the dichotomous FOF-question, 45% (67 out of 149) perceived themselves as having FOF.	FES(S) scores demonstrated the weakest correlation with age (rs, −0.24)	FES (rs, −0.82) with walking difficulties. Those reporting the presence of motor fluctuations and dyskinesias had significantly (P ≤ 0.010) lower FES scores (i.e., more FOF) than those who did not (Table 1). Needing help from others in daily activities and experiencing FOG, turning hesitations, prior falls or near falls were also associated with more (P < 0.001) FOF. model with five significant i…			N/A
	Nilsson, M. H., Hariz, G. M., Wictorin, K., Miller, M., Forsgren, L., & Hagell, P. (2010). Development and testing of a self administered version of the Freezing of Gait Questionnaire. [References]. BMC Neurology 10.	Sweeden	instrument validation	Parkinson	Data collection included a clinical sample and a postal survey sample of non-demented people with idiopathic PD [20]. n= 189 The clinical sample consisted of a convenience sample with varying degrees of motor complications and/or gait disturbances receiving out-patient care at a Swedish university hospital n = 36 participants had a mean age of 64 (SD, 5.2) years and an average PD-duration of 16 (…		All participants completed the FOGQsa, the Swedish version of the Falls-Efficacy Scale, FES(S) [21], and the Physical Functioning (PF) scale of the Medical Outcomes Study 36-Item Short-Form Health Survey (SF-36)	43% yes to fear of falling		The FOGQsa scores for the total sample showed the strongest correlation with UPDRS item 14 (Freezing; rs, 0.76) and with FES(S) (rs, -0.74). However, the clinical sample showed a stronger correlation with UPDRS part II (rs, 0.68) than with FES(S) (rs, -0.57) (Table 3).Those expressing a fear of falling scored higher (p < 0.001) than those who did not, median scores 2 (q1-q3, 0-7) versus 6 (q1-q3,…			N/A
	Nilsson, M. H., Rehncrona, S., & Jarnlo, G. B. (2011). Fear of falling and falls in people with Parkinson's disease treated with deep brain stimulation in the subthalamic nuclei. [References]. Acta Neurologica Scandinavica 123[6], 424-429.	Sweeden	longitudinal	Parkinson	20 patients with PD who were selected for bilateral STN stimulation (years 2003– 2006) at the Department of Neurosurgery, Lund University Hospital, were considered for the study. Indications of surgery were idiopathic PD, responsiveness to L-dopa but with insufficient effect, normal magnetic resonance imaging of the brain, no clinical signs of dementia or severe cognitive decline. All patients we…		The participants were evaluated as inpatients before and 1 year after surgery. Before surgery, they were evaluated on two occasions: prior to the decision of surgery and the week before surgery. Before surgery, the participants were assessed with the Berg balance scale (BBS, motor examination of the Unified PD Rating Scale (UPDRS part III), the participants were re-evaluated with the UPDRS part I…				The median SAFFE score improved (P = 0.007) from 25 (q1–q3, 22–30) to 22 (18–27) after surgery (Table 2). Higher FES(S) scores denote better balance confidence. Although the median total score of FES(S) increased from 80 (q1–q3, 74–111) to 101 (75–118) after surgery, this difference failed to reach statistical significance (P = 0.080) (Table 2). The IADL scores were however significantly (P = 0.0…		N/A
	Pasman, E. P., Murnaghan, C. D., Bloem, B. R., & Carpenter, M. G. (2011). Balance problems with Parkinson's disease: are they anxiety-dependent? Neuroscience, 177, 283-291.	Canada	quasi-esperimental	Parkinson	Fourteen subjects with PD and 16 healthy age-matched control subjects participated in the study n=14 PD pts and 16 age-matched health controls; age=68.1 (+/-5.3), 79% men	fear of falling	Prior to performing the practice trial, participants filled in the trait section of the state and trait anxiety inventory, Prior to each standing trial, participants rated how confident they were that they could maintain their balance and avoid a fall during the upcoming balance task on a scale from 0% (not confident at all) to 100% (completely confident). After each standing trial, participants …	1/14 yes to fear of faling		A significant main effect of threat was observed for state-anxiety (F(2,56) 10.626, P 0.001), fear (F(1.185,33.191) 13.382, P 0.001), fear of falling (F(1.972,55.229) 5.10, P 0.010), balance confidence (F(1.275,35.713) 5.324, P 0.02) and perceived stability (F(2,56) 9.626, P 0.001). Fear of falling for the high threat condition was significantly higher than for the normal condition.			N/A
	Peretz, C., Herman, T., Hausdorff, J. M., & Giladi, N. (2006). Assessing fear of falling: Can a short version of the Activities-specific Balance Confidence scale be useful? Mov Disord., 21, 2101-2105.	israel	instrument validation	Parkinson	The study included a total of 157 subjects. All participants were mobile, were independent in activities of daily living, and did not have dementia (Mini-Mental State Examination scores 24), a history of stroke, or any acute disease. Three groups of subjects, with a priori different levels of FOF, were studied: patients with higher level gait disorders (HLGD (n 70), patients with PD (n 19), and h…	Fear of falling is a disabling phenomenon common among pts with postural instability and gait disturbances; lack of balance confidence, fear of falling, self-imported restrivtions on activities of daily living, especially in relatively challlenging situations	ABC-16 questionnaire we also asked subjects to report the number of falls they experienced in the previous year			ABC scores were lowest in the patients with HLGD, moderate in the patients with PD, and highest, reflecting the greatest degree of balance confidence, in the healthy controls.			N/A
SL	Rahman S, Griffin HJ, Quinn NP, Jahanshahi M: On the nature of fear of falling in Parkinson’s disease. Behav Neurol 2011, 24:219–228.	UK	cross sectional	Parkinson	n=130 (n=84 male) patients with Parkinson’s disease (PD)	“Are you afraid of falling?” is not adequately sensitive to different aspects of FoF, since FoF can be conceptualised in many ways: diminished perceived self-efficacy in performing a range of activities [9,30–32], avoidance of activity [9], loss of confidence [33] and as a specific expression of anxiety [9,34]. It looks like the authors define FoF in terms of perceived self-efficacy, feared conse…	Gathered information on history of falls, PD mobility checklist, Consequences of Falling (CoF), Falls Efficacy Scale (FES), Survey of Activities and Fear of Falling in the Elderly (SAFFE), Beck Depression Inventory (BDI), Beck Anxiety Inventory (BAI), QoL was assessed with the PDQ-39. FoF was assessed with the CoF, the FES and the SAFFE		CoF was similar among participants than among a comparison sample of healthy older adults but less confidence (FES). Perceived consequences of falling were more severe in female PD patients than males (CoF: F(1,108) = 5.14,p <0.03), specifically a greater fear of damage to identity (CoF-DI: F(1,112) = 9.90, p = 0.002). There were no other significant effects of gender on FoF.	ANOVAs showed that fallers had greater FoF on all measures than non-fallers (all p < 0.05. MULTI:To determine whether the effect of falls on FoF is mediated by these differences, we repeated the analysis using ANCOVAs, with duration of illness and H&Y stage as covariates. Having controlled for these covariates, previous experience of falls did not significantly affect any measures of FoF (all p >…	CoF, (logged) FES and SAFFE scores were significantly correlated (p < 0.0005): CoF – FES r = 0.396, CoF – SAFFE r = 0.660, FES – SAFFE r = 0.596. Multiple linear regressions were run with FoF measures as the dependent variables and H&Y, S&E, BDI and BAI as independent variables. For CoF these independent variables accounted for 43.5% of the variance; S&E disability rating (β = −0.331, t = −3.67, …		N/A
	Shen, X. & Mak, M. K. (2014). Balance and Gait Training With Augmented Feedback Improves Balance Confidence in People With Parkinson's Disease: A Randomized Controlled Trial. Neurorehabil.Neural Repair, 28, 524-535.	China	longitudinal	Parkinson	45 participants with Parkinson: BAL (balance and gait training ) group n = 22 and CON (active control)group n = 23, BAL: 13 male, M age 63.3 & CON: 12 male, M age 65.3 (more details table 1)		severity of PD as measured using a modified Hoehn and Yahr (HY) staging score21; the participants’ level of physical activity as determined by a metabolic equivalent (MET) questionnaire22; and participants’ cognitive status as quantified by the Mini-Mental State Examination score were recorded.Activities-Specific Balance Confidence (ABC) Scale, limit of stability (LOS) test25 and SLS test to refl…			The ABC scores were moderately correlated with gait velocity (r = 0.414-0.594), stride length (r =0.403-0.523, Table 4), and movement velocity at Post3m and Post 12m (r = 0.395-0.402).		At T1 - ABC score marginally increased only in the BAL group (by 6%; P = .025, Table 3) immediately after the treatment. At the 3- and 12-month follow-ups, only BAL participants significantly increased their ABC scores, compared with the baseline values (P < .017, Table 3). There was a marginal between-group significant difference at Post3m, with BAL having higher ABC scores than those in the CON…	Fear of Falling ( references of banduras self efficacy)
DPW	Thomas AA, Rogers JM, Amick MM, Friedman JH. Falls and the Falls Efficacy Scale	USA	instrument validation	Parkinson	n=102 idiopathic PD; 34 females; 59% had no Hx of falls in the last 6 months; age=70.8 (11.5), 45-93; Disease duration=7.6 years (8.2), 0-48; average Han Y score 2.5; Used assistive device 28.4%; experienced freezing 45.1%	fear of falling (FoF) not defined	Mini-mental state exam (MMSE) and FES; clinical examination; demographics; freezing of gait assessed	Only 11% gave best scores on the FES		FES pos correlated with freezing (Tau-B=0.21 p=0.01), use of gait assistive device (Tau-B-0.35, p<.001), and Hoehn-Yahr staging (Tuab-B=0.48, p<.001) so pts who froze more frequently, used an assistive walking device, or had more severe parkinsonism exhibited greater FoF as measured by FES; FES also correlated with number of falls (rho=0.32, p=.001)	FES score negatively correlated with MMSE so higher MMSE scores were associated with lower FES (r=-0.41, p<.001);		Fear of Falling and the Falls Efficay Scale. Based on Bandura's theory of Self-efficacy
SL	De Peuter S, Janssens T, Van Diest I, et al. Dyspnea-related anxiety: the Dutch version of the breathlessness beliefs questionnaire. Chron Respir Dis 2011; 8: 11–19	Belgium	instrument validation	Respiratory	187 patients with respiratory diseases: Two samples of patients with respiratory disorders were recruited. The first sample consisted of 82 consecutive patients (55 men; mean age 67.1 years, SD = 9.7; range 32- 82) visiting the outpatient clinic for enrollment in the pulmonary rehabilitation program of the University Hospital. The second sample consisted of 105 patients (45 men, 22 did not mentio…	Dyspnea-related anxiety	Breathlessness Beliefs Questionnaire (BBQ), a 17-item questionnaire adapted from the Tampa Scale for Kinesiophobia (TSK), a measure of how harmful pain patients think painful movement is and to what extent they think activity should be avoided. Measures of negative and positive affectivity (PANAS), anxiety and depression (HADS), functional status (PFSDQ), and health-related quality of life (CRDQ)…		Some differences between the rehabiliatation group and outpatient group - highest correlation betwen the BBQ SF and HADS anxiety in the outpatient group.	BBQ scores were not related to disease severity (GOLD stage) in the rehabilitation group Although the one-way ANOVA suggested that scores on the BBQ-SF scale were different across GOLD stages, post-hoc unequal N HSD comparisons revealed no significant differences in BBQ scores between GOLD stages (the one-way ANOVA for the BBQ-AA scale did not reach statistical significance.	UNI: Significant negative correlations between BBQ scales and the Positive Affect scale of the PANAS. Significantl positive correlations between the BBQ scales and the Negative Affect scale of the PANAS. Significant positive correlations were also observed between BBQ scales and the HADS anxiety and depression scales. These correlations were generally higher in the outpatient group compared to th…		n/a
	Heffner, J. E., Fahy, B., Hilling, L., & Barbieri, C. (1996). Attitudes regarding advance directives among patients in pulmonary rehabilitation. 154, 1735-1740.	USA	cross sectional	Respiratory	n=105 pulmonary rehabilitation patients with chronic lung disease; age = 67.6 (8.9) years, 56 were male, 86.7% COPD; 61.9% married;	fear of increasing dyspnea, and various other health concerns no defined	Questionnaire developped asking questions about attitudes, beliefs, undertsanding, health concerns, and preferenecs regarding life-support interventions and advanced directives	94.3% were worried about their health. 33% reported concerns that breathign will worsen, 20% that activity levels would decrease, 17.2% loss of independence, 15.2% prognosis of lung disease, 5.7% no concerns or worries, 4.7% death, 2.9% lung infections, 1.0% temptation to resume smoking		61.0% of participants worried they might require intubation for respiratory failure which was especially dominant in subjects who had previously been intubated (89.5% vs 54.7%, p=-0.002); or admitted to an ICU (75% vs 47.2%, p=0.003)			n/a
	Janssens, T., De Peuter, S., Stans, L., Verleden, G., Troosters, T., Decramer, M. et al. (2011). Dyspnea Perception in COPD: Association Between Anxiety, Dyspnea-Related Fear, and Dyspnea in a Pulmonary Rehabilitation Program. CHEST, 140, 618-625.	Belgium	longitudinal	Respiratory	n=73 baseline, follow up: n= 60 COPD patients; age = 64 (9); 44 male; weight = 71.4 (17) kg;	fear of dyspnea not defined	physiological meausres for measuring maximal exercise capacity; functional exercise capacity. Questionnaires: QoL measured with Chronic Respiratory Disease Questionnaire (CRDQ); Pulmonay Functional Status and Dyspnea Questionnaire-Modified (PFSDQ-M); HADS-Revised; dyspnea related fear assessed with Breathlessness Beliefs Questionnaire (BBQ) for fear of dyspnea and fear of exercise	none		sig correlation between BBQ scores and baseline dyspea during ergometer exercise; interaction between BBQ scores and rehabilitation duration for dyspnea during exercisze and 6MWD. Higher BBQ associated with higher ergometer dyspnea at start of rehab, but lower BBQ associated with increase in dyspnea during exercise; BBQ sig correlated with baseline 6MWD, maximal exercise capacity, CRDQ mastery, P…	sig interaction of BBQ scores and rehab duration on dyspnea during 6MWT and ergometer exercise but not for HADS-R scores- suggesting anxiety and dyspnea association during excercize is mediated by dyspnea-related fear. Higher BBQ associated with initial impairment of QoL and in maximal exercise capacity; but dyspnea-related fear also associated with steeper increase in QoL and exercise capacity d…		hierarchical model of anxiety,
	Keil, D. C., Stenzel, N. M., Kuhl, K., Vaske, I., Mewes, R., Rief, W. et al. (2014). The impact of chronic obstructive pulmonary disease-related fears on disease-specific disability. Chron.Respir.Dis., 11, 31-40.	Germany	cross sectional	Respiratory	n=1025 patients with COPD; age = 59.7 years (9.2), COPD-scpeific disability was high, differed between genders, 51.4% mle, 69.4% marreid with partner, 34.2% Stage IV COPD	disease-specific fears defined by anxiety in face of severe phsycial symptoms and their consequences; fear of dyspnea, fear of physical activity, fear of progression, fear of social exclusion, and sleep-related worries due to COPD	demographics and COPD status-related variables; COPD-specific disability assessed through COPD assessment test (CAT); Patient Health Questionnaire (PHQ) for depression (PHQ-9), GAD-2 for general anx, and somatoform symptoms (PHQ-15); COPD Anxiety Questionnaire (CAF); Locus of Control about Disease and Health questionnaire (KKG)	none		Associations of COPD-related fears and disease specific disability sig regression model: covariates, COPD-Status, Psychological symptomatology, COPD-specific fears	PHQ-15 (somatoform) and sleep-related worry of COPD had a higher correlation (r=.47) compared to other scales. Fear of physical activity and sleep-related worry contributed more to disease specific disability than did stage, PHQ-9 and GAD-2. Table data: Fear of Dyspnea correlated with: chronic obstructive pulmonary disease anxiety questionnaire =0.49 p<0.01, General Anxiety r=0.44 p<0.01, Depress…		n/a
	Migliore, N. A., Whiteson, J., Demetis, S., & Rey, M. (2006). A new functional status outcome measure of dyspnea and anxiety for adults with lung disease: the dyspnea management questionnaire. J Cardiopulm Rehabil, 26, 395-404.	USA	cross sectional	Respiratory	60 patients with COPD were recruited from Rusk Institute of Rehabilitation Medicine using its computer database and survey methods. An additional 13 respondents with COPD were recruited from a pulmonologist’s outpatient clinic also in New York City. On average, respondents had been diagnosed with COPD 4.7 years ago (SD = 4.21, n = 49). A majority (60%) of the adults were male (n = 73), with a mea…		Dispenea Management Questionnaire, SF-12 Health Survey, and HADS, Seattle Obstructive Lung Disease Questionnaire (SOLQ) The DMQ-30 fearful activity avoidance subscale The DMQ-30 dyspnea-related anxiety dimension			Moderate to high correlation between dyspnea intensity, dyspnea-related anxiety, and fearful activity avoidance (r=0.60-.76) suggesting they should be summed for a composite score; The DMQ-30 fearful activity avoidance subscale correlated strongly with SOLQ physical function (rp = 0.67); Dyspnea intensity, dyspnea-related anxiety and fearful activity avoidance subscales of DMQ-30 and composite sc…	The DMQ-30 dyspnea-related anxiety dimension correlated 0.65 with SOLQ emotional function, 0.72 with SOLQ coping skills, and 0.41 with SF-12 mental component (P G .01). he DMQ-30 fearful activity avoidance subscale correlated strongly with SOLQ emotional function (rp = 0.65), and SOLQ coping skills (rp = 0.61), and moderately with SF-12 mental component summary (rp = 0.56); P G .01.		multidimensional approach to dyspnea assessment and management, biopsychosocial approach, DMQ NOT REALLY A MODEL
	Kühl, K., Kuhn, C., Kenn, K., & Rief, W. (2011). The COPD-Anxiety-Questionnaire (CAF): a new instrument to assess illness specific anxiety in COPD patients. Psychotherapie Psychosomatik Medizinische Psychologie, 61, e1-e9		cross sectional	Respiratory	96 COPD patients in inpatient rehabilitaiton, mean age 61 yrs, 57 % women	COPD-related anxiety: realistic fears related to symptoms or the consequences of COPD symptoms	Newly developed COPD-anxiety-questionnaire (CAF); modified Medical Research Counsil-MMRC Scale (assessing subjective perception of dyspnoe); Body Sensations Questionnaire; Agoraphobic Cognitions Questionnaire; HADS; GAD-7; SF-36; EuroQol EQ5D			CAF-scale FoP correlates positively with MMRC (subjective perception of dyspnoe); CAF-Scale FoP shows no association with 6-minutes-walk test or FEV1; CAF-scale Fear of dyspnoe no association with MMRC, 6-minutes-walk test, and FEV1	All CAF-scales, including Fear of Dyspnoe and Fear of Progression, correlate positively with Body Sesnations Questionnaire, Agoraphobic Cognitions Questionnaire, HADS anxiety and depression, and GAD-7 anxiety; negative correlations with EuroQoL and SF-36 mental QoL, SF-36 physical Qol: ns			6- No- health anxiety (quantitative measure)
	Stenzel, N., Rief, W., Kühl, K., Pinzer, S., & Kenn, K. (2012). Fear of progression and end-of-life-fear in COPD patients. Associations with psychological health status and quality of life. Pneumologie, 66, 111-118		cross sectional	Respiratory	132 COPD patients in inpatient rehabilitation, COPD stage GOLD III/IV: mean age men 66 yrs, mean age women 62 years, 57 % men; COPD stage GOLD II: mean age men 70 yrs, women 66 yrs, 60 % men	See Kühl et al., 2011	COPD Anxiety Questionnaire (CAF); HADS; St George Respiratory Questionnaire (SGRQ); Questionnaire for the multidimensional assessment of attitudes/experience concerning death and dying (FIMEST) - German questionnaire, here only two subscales were use: fear of own dying, fear of own death; semi-structured interview assessing end-of-life fear	Semi-structured Interview: 14 % of the patients are classified as experiencing high/very high fear of progression			CAF scale FoP correlates positively with FIMEST scales Fear of Own Dying and Fear of Own Death;			7- Irrelevant
	Zöckler, N., Rief, W., Kühl, K., & Kenn, K. (2012). COPD-specfic anxiety and depressive symptoms in COPD patients. Pneumologie, 66 ,290-296		cross sectional	Respiratory	See Kühl et al., 2011	See Kühl et al., 2011	See Kühl et al., 2011				Patients with clinically relevant depressive symptoms (HADS 8 or higher) show higher CAF FoP and higher CAF Fear of Dyspnoe
	Paul, S. S., Canning, C. G., Sherrington, C., Lord, S. R., Close, J. C., & Fung, V. S. (2013). Three simple clinical tests to accurately predict falls in people with Parkinson's disease. Mov Disord., 28, 655-662.	Australia	cross sectional		n=205 pts with idiopathic PD, of 85 non fallers, 35% were women, 66.8(8.8) years old and fallers: 47% were women, 68.7 (9.6)	fear of falling	Sex, age, time since diagnosis, physical activity levels, and falls history over the previous 12 months were recorded. Fear of falling was determined by the Falls Efficacy Scale-International questionnaire, PD severity was ascertained from the motor section of the Unified Parkinson’s Disease Rating Scale (UPDRS).Dyskinesia was scored as the sum of UPDRS items 32 and 33. Posture was rated using It…			fear of falling scores sig higher in fallers compared to nonfallers (26.0 vs 30.2, p=0.005)			n/a
	van Beek, M. H. C. T., Oude Voshaar, R. C., van Deelen, F. M., van Balkom, A. J. L. M., Pop, G., & Speckens, A. E. M. (2014). Inverse Correlation Between Cardiac Injury and Cardiac Anxiety: A Potential Role for Communication. J CARDIOVASC NURS, 29, 448-453.	Netherlands	cross sectional	Heart	n=237 patients admitted for an acute coronary syndrome (ACS). (mean [SD] age, 61.5 [11.4] years, 66.7% [n = 158] men		Cardiac Anxiety Questionnaire (CAQ), Agoraphobic Cognitions Questionnaire (ACQ), the Mobility Inventory, Beck Depression Inventory	none reported	Presented as (value related to variable, correlation with CAQ, p=): Age (61.6 years, 11.4 SD, r=0.08, p =0.23); Sex (66.7% male, r=0.55, p=0.40). Marital Status (82.3% in a stable relationship, r=-0.04, p=-0.66); Higher Education (25.3% yes, r=0.04, p=-0.50); Employed (43.9% yes, r<0.001, p=1.00).	, more severe ACS as indicated by 3 severity markers of the ACS (STEMI/ NSTEMI, troponin level, CKmax) appeared to be associated with a lower level of cardiac anxiety; the association with STEMI/NSTEMI was significant (P < .05 —- p=0.004 as per table), whereas the negative correlation with CKmax and troponin was not (P = .055 for both). Presented as (value related to variable, correlation with CA…	Presented as (value related to variable, correlation with CAQ, p=): Depressive Symptoms (BDI) (mean=7.2, SD =5.8, r=0.34, p<0.001); Agoraphobic cognitions (ACQ) (mean =1.3, SD=0.3, r(Spearman)= 0.32, p<0.001); Avoidance behaviour MI together (mean=0.32, SD=0.46, r(Spearman) =0.23, p<0.001); Avoidance behaviour MI alone (mean =0.39. SD=0.54. r(Spearman) =0.25. p<0.001). LINEAR REGRESSION: The bloc…		N/A

## Sheet: Sheet1
	Article References	Location	Study Design	Sample/chronic illness	Health anxiety definition	Measures	Prevalence	Sociodemographic correlates	Health anxiety physical correlates	Health anxiety psych correlates	Intervention Results if applicable	proposed or used theories/models
	Almeida, L. R. S., Valenca, G. T., Negreiros, N. N., Pinto, E. B., & Oliveira-Filho, J. (2016). Comparison of Self-report and Performance-Based Balance Measures for Predicting Recurrent Falls in People With Parkinson Disease: Cohort Study. Physical Therapy, 96(7), 1074-1084. https://doi.org/10.2522/ptj.20150168	Brazil	Prospective Cohort Study	n=225 individuals with Parkinson Disease	No Definition	The ABC is a 16-item test used to assess self-perceived balance confidence during the performance of daily activity, the FES-I is a 16-item tool used to assess fear of falling during the performance of activities of daily living	in general, more reccurent fallers reported fear of falling (37.3) compared to non-reccurent fallers (28.5)	Not reported	Not reported	Not reported	N/A	N/A
	Anderbro T, Amsberg S, Wredling R, et al. Psychometric evaluation of the Swedish version of the hypoglycaemia fear survey. Patient Educ Couns 2008;73:127–31.	Sweden	cross-sectional study	n= 324, individuals with diabetes	no definition	Fear of Hypoglyceamia survey (HFS), Problem areas in diabetes (PAID)	not reported,they were testing the validity of a questionnaire	not reported,they were testing the validity of a questionnaire	not reported,they were testing the validity of a questionnaire	not reported,they were testing the validity of a questionnaire	N/A	N/A
	Anderbro, T., Gonder-Frederick, L., Bolinder, J., Lins, P. E., Wredling, R., Moberg, E., … Johansson, U. B. (2015). Fear of hypoglycemia: relationship to hypoglycemic risk and psychological factors. Acta Diabetologica, 52(3), 581-589. https://doi.org/10.1007/s00592-014-0694-8	Italia	RCT	764/ type 1 Diabete	fear of hypoglycemia	Swedish translation of the Hypoglycemia Fear Survey (swe- HSF)	n/a	n/a	n/a	n/a	N/A	n/a
	Annagur, B. B., Avci, A., Demir, K., & Uygur, O. F. (2015). Is there any difference between the early age myocardial infarction and late age myocardial infarction in terms of psychiatric morbidity in patients who have survived acute myocardial infarction? Comprehensive Psychiatry, 57, 10-15. https://doi.org/10.1016/j.comppsych.2014.11.001	Turkey	Cross-sectional	n= 116 patients who were hospitalized in the coronary care unit for myocardial infarction	No clear definition	Structured Clinical Interview for DSM-IV (SCID-I), Beck depression inventory, Spielberger state-trait anxiety inventory (STAI), Health anxiety inventory	A total of 33 (28.4%) subjects in all the samples met the criteria of at least one current psychiatric disorder, according to SCID-I. Among all patients, the current frequancy of anxiety disorder was 11.2%,	The number of employed persons was higher in the early age MI (EA-MI) group than in the late age MI (LA-MI) group. Hypertension was higher in the LA-MI group; smoking was higher in the EA-MI group. It was the first MI attack of all the EA-MI group patients. There was no statistically significant difference between the groups regarding stressful life events, family history of cardiovascular diseas…	Not reported	We found no significant difference between the two groups in the frequency of current any specific psychiatric disorder. However current psychiatric disorders were significantly more frequent in the EA-MI group compared to the LA-MI group (45.8% versus 23.9%). Furthermore, lifetime psychiatric and mood disorders (especially major depression) were significantly more frequent in the EA-MI group tha…	N/A	N/A
	Annagur, B. B., Demir, K., Avci, A., & Uygur, O. F. (2017). Impact of a type D personality on clinical and psychometric properties in a sample of Turkish patients with a first myocardial infarction. Journal of Psychiatric Practice, 23(1), 3-10. https://doi.org/10.1097/PRA.0000000000000201	Konya	cross-sectional	n=131 patients with a first myocardial infarction	No Definition	Beck Depression Inventory (BDI), the Spielberger StateTrait Anxiety Inventories (STAI-I and STAI-II), the Health Anxiety Inventory (HAI), and the Type D personality scale (DS14).	prevalence of Type D personality in the patients with a first MI was 38.2%	No statistically significant differences between the 2 groups were found in age, sex, marital status, education level, employment status, economic status, a family history of cardiovascular disease, diabetes, smoking, or the type or number of occluded vessels. The prevalence of hypertension and stressful life events was higher in the Type D personality group than in the non-Type D personality gro…	Not reported	39 of the 131 subjects in the 2 groups (29.8%) met criteria for at least 1 current psychiatric disorder. In both groups, the most common psychiatric disorder was major depressive disorder (n=25, 19.1%) followed by anxiety disorders (n=16, 12.2%). The incidence of psychiatric disorders, including depressive and anxiety disorders, was significantly higher in the Type D personality group than in the…	N/A	N/A
	Arie, L., Herman, T., Shema-Shiratzky, S., Giladi, N., & Hausdorff, J. M. (2017). Do cognition and other non-motor symptoms decline similarly among patients with Parkinson’s disease motor subtypes? Findings from a 5-year prospective study. Journal of Neurology. https://doi.org/10.1007/s00415-017-8605-x		Follow-Up Study	n=63 patients with idiopathic Parkinson disease	No Definition	Activities-specifc Balance Confdence scale (ABC), the geriatric depression scale (GDS), Non-Motor Symptoms Questionnaire (NMSQuest), Parkinson’s Disease Questionnaire (PDQ39),			No difference in fear of falling in individuals with postural instability gait difficulty (PIGD) and tremor dominant (TD)		N/A	N/A
	Aronson, K. R., Wagstaff, D. A., Farace, E., Muscat, J., Belani, C., Almokadem, S., & Fossum, T. (2016). A week in the life of lung cancer survivors: Daily reports of stress, worry, mood, and symptoms. Journal of Health Psychology, 21(10), 2269-2282. https://doi.org/10.1177/1359105315574921	USA	cross-sectional	n=59 adult; early stage nonsmall cell lung cancer survivors receiving care	No Definition	Daily inventory of stressful event. Daily psychological distress. Daily physical symptoms. Somatic vigilance. Illness Worry Scale (IWS) and the Cancer Problems in Living Scale (CPILS).	N/A	N/A	N/A	rather than being persistenly distressed, lung cancer survivors generally reported a relative absence of worry or anxiety ; the stressor that was reported the most often was caused by an event or stimulus that leads to thoughts about any health problems with which they were dealing or leads them t think about ay problems that they were having with their medical care	N/A	N/A
	Asen, M. J., Dietz, A., Meister, E. F., Hinz, A., & Meyer, A. (2015). Fear of Recurrence (FoR) after Partial Laryngectomy (PA). Laryngo-Rhino-Otologie, 94(10), 681-689. https://doi.org/10.1055/s-0034-1398521	Germany	cross-sectional	154/ laryngeal or hypopharyngeal cancer patients after partial laryngectomy	fear of progression; rational fear that cancer will progress or that it will recur	Fear of Progression Questionnanaire - full version (FoP-Q)	FoP - prevalence not reported	negative correlation with age, r = -.27, p = .002; sex, ses, intimate partnerschip ns	tumor stage ns; time since diagnosis r = -.19 p = .017; time since last laryngectomy r = -.32, p < .001; difficulties swallowing r = .50 p < .001; patients who underwent rehabilitation showed higher FoP compared to those who did not	current smoking n.s., current alcohol n.s.; psychological distress (HADS total score) r = .68 p < .001; positive correlation between FoP and causal attributions for cancer, i.e. smoking, stress, inner conflicts rs < .20	N/A	none
	Bajaj, H. S., Venn, K., Ye, C. L., & Aronson, R. (2016). Randomized Trial of Long-Acting Insulin Glargine Titration Web Tool (LTHome) Versus Enhanced Usual Therapy of Glargine Titration (INNOVATE Trial). Diabetes Technology & Therapeutics, 18(10), 610-615	Canada	Pilot RCT	n=139 ; diabetes	no definition	Fear of Hypoglycemia Survey	n/a				Participants who received the treatment ( insulin titration advice directly to the patient) reported less FoH than those who received usual care.	n/a
	Bajaj, H. S., Venn, K., Ye, C. L., & Aronson, R. (2016). Randomized Trial of Long-Acting Insulin Glargine Titration Web Tool (LTHome) Versus Enhanced Usual Therapy of Glargine Titration (INNOVATE Trial). Diabetes Technology & Therapeutics, 18(10), 610-615	Canada	Pilor randomized trial	n=139 ; diabetes	no definition	no measures						N/A
	Banck-Petersen P, Larsen T, Pedersen-Bjergaard U, Bie-Olsen L, Høi-Hansen T, Thorsteinsson B. Worries about hypoglycaemia and late complications in patients with insulin-treated diabetes. Eur Diabet Nur 2007;4:113–8.	not reported	cross-sectional study	type 1 diabetes (n=223) and insulin-treated type 2 diabetes (n=104)	no definition	no standardized measured in their questionnaire, however the questionnaire included similar key questions to previous surveys	Concerns about microvascular complications ranked higher than worries about severe hypoglycaemia (p<0.01), which in turn ranked higher than worries about mild hypoglycaemia for patients with both types of diabetes (p<0.01).	women with type 1 diabetes were signficantly more worries about severe hypoglyceamia than men,while no significant differences existed for mild hypoglycaemia, blindness or kidney failure ; There were no associations between worry about hypoglycaemia and age, duration of diabetes, HbA1c or C-peptide levels ;	Severe hypoglycaemic episodes in the preceding year were associated with significantly more concerns about severe hypoglycaemia in both groups ; Patients with type 1 diabetes worried more about severe hypoglycaemia than those with type 2 diabetes (p<0.005); Patients with type 1 or 2 diabetes with impaired hypoglycaemia awareness tended to worry about severe hypoglycaemia (Table 5); those with typ…	Anxiety scores in patients with previous episodes of severe hypoglycaemia did not differ between diabetes types (p=0.48), while patients with type 1 diabetes without severe hypoglycaemia in the preceding year were more worried about severe hypoglycaemia than those with type 2 diabetes (p<0.005).	N/A	N/A
	Barr, C., Barnard, R., Edwards, L., Lennon, S., & Bradnam, L. (2017). Impairments of balance, stepping reactions and gait in people with cervical dystonia. Gait & Posture, 55, 55-61. https://doi.org/10.1016/j.gaitpost.2017.04.004	Australia	observational study	n=10 people with CD	no definition	FES-I	not reported	not reported	fear of falling as measured using the FES-I was positively correlated to stepping reaction response time (P < 0.05).; fear of falling was higher in people with CD than controls. Higher fear of falling was moderately correlated with impaired stepping reaction time, but was not associated with gait and balance performance.	not reported	N/A	N/A
	Beesley, V. L., Smithers, B. M., O’Rourke, P., Janda, M., Khosrotehrani, K., & Green, A. C. (2017). Variations in supportive care needs of patients after diagnosis of localised cutaneous melanoma: a 2-year follow-up study. Supportive Care in Cancer, 25(1), 93-102. https://doi.org/10.1007/s00520-016-3378-9	Australia	2 year follow up study	n=386 patients diagnosed with clinical stage IB-II melanoma	No Definition	supportive care needs survey short form	12% of the needs that were said to be unmet were psychological. The number 1 unmet need was: help with dears about the cancer spreading	sex, education level, tumor thickness and general health was non-significant.	Not reported	pateints who reported being anxieous were significanty more likely to have moderate-to-high unmer needs at baseling, while depression and other stressful life events predicted ahving persistent moderate-to-high unmet needs among patietns who remained disease free	N/A	N/A
	Bennett, P., Patterson, K., & Noble, S. (2016). Predicting post-traumatic stress and health anxiety following a venous thrombotic embolism. Journal of Health Psychology, 21(5), 863-871. https://doi.org/10.1177/1359105314540965	United Kingdom (Swansea)	cross-sectional	n=158 indiviuals who had experienced some form of venous thrombotic embolism (VTE)	No Definition	Subjective threat scale, the bried illness perceptions questionnaire, revised impact of event scale, health anxiety inventory, VTW tratment beliefs (VTE-TB),	not reported	women reported more health anxiety than men,	Not reported	the data indicate the possibility of high level of previously unidentified and long-term psychological morbidity within this poopulation. The duration of health anxiety experience by some pariticpants suggests that any concerns in this vulnerable group may be lognerm and stable over itme.	N/A	N/A
	Bergey, G. K., Morrell, M. J., Mizrahi, E. M., Goldman, A., King-Stephens, D., Nair, D., … Seale, C. G. (2015). Long-term treatment with responsive brain stimulation in adults with refractory partial seizures. Neurology, 84(8), 810-817. https://doi.org/10.1212/WNL.0000000000001280	Various countries, not reported	prospective open-label study	n= 1389 patient impant years and 1293 patient stimulation years; patients with seizures	No Definition	Quality of life in epilespy inventory-89	N/A	After transplant, seizure worry improved	N/A	N/A	Seizure frequency decrease in the majority of paticipants treated with responsive stimulation	N/A
	Best, A. L., Alcaraz, K. I., McQueen, A., Cooper, D. L., Warren, R. C., & Stein, K. (2015). Examining the mediating role of cancer-related problems on spirituality and self-rated health among African American cancer survivors: A report from the American Cancer Society’s Studies of Cancer Survivors-II. Psycho-Oncology, 24(9), 1051-1059. https://doi.org/10.1002/pon.3720	USA	Cross-sectional	n=9006 patients diagnosed with one of the six highly incident cancers (prostate, female breast, colorectal, bladder, skin melanoma, or uterine)	not reported	self rated health (SRH), Cancer problems in living scale (CPILS), Functional assessment of chronic illness therapy-spiritual well being (FACIT-Sp), ACS SCS-II survey	the path between meaning and fear of recurrence was non-significant, peace was negatively associated with emotional distress	emotional distress was only associated with self rated health for non-African Americans	Not reported	Not reported	N/A	N/A
	Boehmer, U., Tripodis, Y., Bazzi, A. R., Winter, M., & Clark, M. A. (2016). Fear of cancer recurrence in survivor and caregiver dyads: Differences by sexual orientation and how dyad members influence each other. Journal of Cancer Survivorship, 10(5), 802-813. https://doi.org/10.1007/s11764-016-0526-7	USA	cross-sectional?	n= 297 breast cancer survivors	One of the psychosocial problems most commonly reported by breast cancer survivors is fear of recurrence (FOR) [2, 3], which is defined as worry and concern about recurrence of cancer	self-report measure developed by Northouse in 1981, m short form of the Interpersonal Support Evaluation List (ISEL),12- item social support instrument (MPSS)	Prevalence estimates of breast cancer survivors’ FOR vary from 25 to 97 %	The determinants associated with the caregivers’ FOR (p < .10) were years since diagnosis, caregivers’ discrimination, caregivers’ social support (MPSS), and survivors’ antiestrogen therapy, comorbidities, and sexual orientation; Covariates that were significant and included in the SIM for survivors’ FOR were years since diagnosis, chemotherapy, whether caregivers sought mental health counseling …	Not reported	t caregivers’ FOR significantly impacts survivors’ FOR but not the other way around.	N/A	N/A
	Brennan ME, Butow P, Spillane AJ,Boyle F (2014) Patient-reported qualityoflife,unmetneedsandcarecoordinationoutcomes:Moving toward targeted breast cancer survivorship care planning. Asia Pac J Clin Oncol. doi:10.1111/ajco.12254	not reported	cross-sectional study	n= 68 breast cancer survivors recruited at the end of treatment for early breast cancer	no definition	Functional Assessment of Cancer Therapy-Breast questionnaire (FACT-B), HRQoL (FACT-G), Cancer Survivors Unmet Needs (CaSUN) questionnaire, Patient Satisfaction Scale,	The top-ranking unmet need was help managing fear of cancer recurrence (38.2% of sample) p=.230	When analyzed by age group, younger women reported a significantly higher number of unmet needs overall and a higher number of weak- and moderate-strength (rather than high-strength) unmet needs.	not reported	not reported	n/a	N/A
	Bresner, L., Banach, R., Rodin, G., Thabane, L., Ezzat, S., & Sawka, A. M. (2015). Cancer-related worry in Canadian thyroid cancer survivors. Journal of Clinical Endocrinology and Metabolism, 100(3), 977-985. https://doi.org/10.1210/jc.2014-3169	Canada	cross-sectional	n=941 patients who had had thyroid cancer	not reported	Assessment of Survivor Concerns (ASC) questionnaire	not reported	younger age and current thyroid cancer disease status were the strongest predictors of cancerrelated worry. Other significant factors independently associated with this outcome included partnered marital status, having children, and shorter time since thyroid cancer diagnosis. younger age is associated with greater psychological distress in adult cancer survivors, after adjustment for clinical an…	Not reported	Not reported	N/A	N/A
	Buchanan, P. J., Abdulghani, M., Waljee, J. F., Kozlow, J. H., Sabel, M. S., Newman, L. A., … Momoh, A. O. (2016). An Analysis of the Decisions Made for Contralateral Prophylactic Mastectomy and Breast Reconstruction. Plastic and Reconstructive Surgery, 138(1), 29-40. https://doi.org/10.1097/prs.0000000000002263	not reported	mixed methods study design	n=36 patients with a unilateral breast cancer	not reported	Interviews were conducted over the phone, he Concerns About Recurrence Scale and the BREAST-Q	41.2 % of contralateral prophylactic mastectomy expressed feeling that they were moderate to high risk in recurrence, in spite of information provided to the contrary by their oncologists and surgeons (demonstrating a high level of fear of recurrence)	Not reported	Patients who expressed greater levels of worry made decisions for contralateral prophylactic mastectomy.	Most patients who expressed worry about future recurrence felt that having the contralateral prophylactic mastectomy helped relieve their worries [n = 14 (82.4 percent)].	N/A	N/A
	Bunz, M., Lenski, D., Wedegartner, S., Ukena, C., Karbach, J., Bohm, M., & Kindermann, I. (2016). Heart-focused anxiety in patients with chronic heart failure before implantation of an implantable cardioverter defibrillator: baseline findings of the Anxiety-CHF Study. Clinical Research in Cardiology, 105(3), 216-224. https://doi.org/10.1007/s00392-015-0909-1	Germany	cross-sectional	n= 119 subjects suffering from heart failure that were eligible for ICD implantation for causes of primary or secondary prevention	Heart-focued anxiety (HFA) is defines as ‘‘the fear of cardiac-related stimuli and sensations based upon their perceived negative consequences’’	German version of the Cardiac Anxiety Questionnaire (CAQ); The Hospital Anxiety and Depression Scale (HADS); the Minnesota Living with Heart Failure Questionnaire (MLHFQ)	33.9 % of patients had elevated levels of general anxiety, 48.6 % showed elevated values of HFA. 39.5, 27.5, and 46.8 % of patients exhibited higher levels of fear, selfattention, and avoidance	HFA rises with increasing age in the general population,Older participants (median split at age 64) displayed higher levels of avoidance (p = 0.022) and women displayed more self-attention than men (p = 0.033). There were no differences in HFA as a function of level of education or relationship status.	Systolic blood pressure correlated with HFA (r = -0.20, p = 0.044) , a history of MI was associated with HFA (p = 0.002), and the subscales fear (p = 0.015) and avoidance behaviour (p = 0.002).There were no significant correlations between HFA and EF, NYHA classification, indication for ICD implantation, diastolic blood pressure (BP-dias), and heart rate (HR), whereas ischaemic cardiomyopathy (IC…	clinical significant general anxiety or depression was present in 14.7 % of cases for general anxiety	N/A	N/A
	Buscher, A. L., Kallen, M. A., Suarez-Almazor, M. E., & Giordano, T. P. (2015). Development of an « Impact of HIV » instrument for HIV survivors. Journal of the Association of Nurses in AIDS Care, 26(6), 720-731. https://doi.org/10.1016/j.jana.2015.08.002	United States (Texas)	Cross-sectional	n= 356, HIV	not reported	Zebrack’s Impact of Cancer Scale: two general domains. 1) positive impact and 2) negative impact.	not reported	individuals with a shorter time since diagnosis had a higher level of worry although this was ot significant (p=.13); also, individuals with a shoter time cince diagnosis had a more negative self-evaluation outlook suggesting that it might take years for PLWH to have fewer worries about the future, have less anger about having the disease and develop a more positive emaning of HIV	Not reported	Not reported	N/A	N/A
	Canning, C. G., Sherrington, C., Lord, S. R., Close, J. C. T., Heritier, S., Heller, G. Z., … Fung, V. S. C. (2015). Exercise for falls prevention in Parkinson disease: A randomized controlled trial. Neurology, 84(3), 304-312. https://doi.org/10.1212/WNL.0000000000001155	Australia	RCT	Parkinson's disease n = 231	none	FES-I					At 6 month, the exercise group reported lower fear of falling than the control group.	None
	Cavell, S., Broadbent, E., Donkin, L., Gear, K., & Morton, R. P. (2016). Observations of benefit finding in head and neck cancer patients. European Archives of Oto-Rhino-Laryngology, 273(2), 479-485. https://doi.org/10.1007/s00405-015-3527-7	New Zealand	Longitudinal	Cancer (head and neck) = 92	None	The Worry About Cancer single-item scale: Over the past month, how often have you worried about the possibility of cancer coming back? Scores range 0-4				Benefit finding was not correlated with FCR		none
	Cheng K et al. 2014. Perceived symptoms and the supportive care needs of breast cancer survivors six months to five years post=treatment period. European Journal of Oncology Nursing 18, 3-9.	Singapore	cross-sectional study	n=150 breast cancer survivors	no definition	MSAS, Supportive care needs survey short form	one of the most prevalent symptom reported by survivors was worrying (29%).	Not reported	Not reported	The domain that had the second highest unmet need was psychological needs ; Worrying (b ¼ 0.42, p ¼ 0.001) had significant independent effects on the Psychological domain score	N/A	N/A
	Cho, D., & Park, C. L. (2017). Moderating effects of perceived growth on the association between fear of cancer recurrence and health-related quality of life among adolescent and young adult cancer survivors. Journal of Psychosocial Oncology, 35(2), 148-165. https://doi.org/10.1080/07347332.2016.1247408	USA	cross-sectional	Cancer (AYA) = 292	“fear, worry, or concern relating to the possibility that cancer will come back or progress” (Lebel et al., 2016a)	Assessment of Survivors Concerrns ASC cancer worry subscale	49.1% reported moderate to high FCR	FCR was not correlated with age, was correlated with female gender, not correlated with marital status,	FCR was correlated with time since diagnosis (shorter time = greater FCR) and with evidence of recurrence but not surgery, radiation, or chemoherapy	FCR was not corrleated with perceived growth, it was correlated with health worries, QOL-mental health, and QOL-physical health. FCR was correlated with QOL-Mental halth even after conmtrolling for gender and marital status; FCR and QOL-Physical health were correlated even after controlling for having undergone chemotherapy and evidence of a recurrence. The link between FCR and QOL-Mental health …		none
	Chomiak, T., Pereira, F. V., Clark, T. W., Cihal, A., & Hu, B. (2015). Concurrent arm swing-stepping (CASS) can reveal gait start hesitation in Parkinson’s patients with low self-efficacy and fear of falling. Aging Clinical and Experimental Research, 27(4), 457-463. https://doi.org/10.1007/s40520-014-0313-0	Canada	cross-sectional	Parkinson's disease n = 31	None	FES-I	25% reported fear of falling (FES-I score greater than 28)	age and gender did not predict fear of falling	disease duration did not predict fear of falling. Frezzing or hesitating during an arm swinging and stepping task (assessinfg impairment) was associated with fear of falling. Coordination measured with the same task was not associated with fear of falling.			Bandura's self-efficacy theory
	Chomiak, T., Watts, A., Meyer, N., Pereira, F. V., & Hu, B. (2017). A training approach to improve stepping automaticity while dual-tasking in Parkinson’s disease. Medicine, 96(5). https://doi.org/10.1097/md.0000000000005934	Canada	Pilot study (4-week prospective pilot study)	Parkinson's disease n = 11	None	FES-I					After 4 weeks, there was no improvement in fear of falling in the experimental group.	Modern theories of attentional learning
	Chua, S. P., & Han, T. J. (2014). Characteristics and quality of life among people living with hiv at drop-in centres and shelter homes in Malaysia. Asia Pacific Disability Rehabilitation Journal, 25(3), 64-77. https://doi.org/10.5463/DCID.v25i3.379	Malaysia	cross-sectional	HIV n = 117	None	HAT-QoL		People living in shelters had more HA than people using a drop-in center. Homosexual or bisexual participants reported more HA than heterosexual participants. Age, ethnicity, and religion did not show a univariate association with HA. People who were employed reported more HA than people who are unemployed. Living with family vs. alone did not show a univariate association with HA.	Medical adherence did not show a univariate association with HA. Time since diagnosis did not show a univariate association with HA.	Being a drug user did not show a univariate association with HA.		None
	Cohee, A. A., Adams, R. N., Johns, S. A., Von Ah, D., Zoppi, K., Fife, B., … Champion, V. L. (2017). Long-term fear of recurrence in young breast cancer survivors and partners. Psycho-Oncology, 26(1), 22-28. https://doi.org/10.1002/pon.4008	USA	cross-sectional	Cancer (breast) n = 222 and partners	None	Concerns about recurrence scale		Younger age was associated with greater FCR		Patients and partners FCR were correlated r = 0.20 p <.05. Social constraints showed an indirect effect on FCR through worse cognitive processing (more intrusive thoughtd and more cognitive avoidance)		Social cognitive process theory
	Custers JA, Gielissen MF, Janssen SH, et al: Fear of cancer recurrence in colorectal cancer sur- vivors. Support Care Cancer 24:555-562, 2016	Netherlands	cross-sectional study	n=76 survivors of colorectal cancer	FCR can be defined as the fear or worry that the disease will return or progress in the same organ or in another part of the body	The CWS, fear of cancer recurrence inventory (FCRI) the impact of event scale (IES), hospital anxiety and depression scale (HADS), European Organization for research and treatment of cancer quality of life questionnaire core 30	not reported	Chi-square tests showed ategorical demographic (gender, partnership, children, educational level, employment status) and medical variables (location of tumor, stoma, disease stage, additional treatment) not to be associated with FCR.	not reported	Survivors with high levels of FCR experienced significantly more general distress (t(73)=−5.4, p<0.001) and cancerspecific distress (t(26.5)=−3.9, p=0.001) characterized by post-traumatic stress symptoms including significantly more int rusive (t(31.3) =−3.8, p = 0.001) and avoidant (t(27.2)=−4.6, p<0.001) phenomena after the traumatic experience of cancer, than did survivors with low levels of F…	N/A	N/A
	Custers JAE, Becker ES, Gielissen MFM, Van Laahoven HWM, Rinck M, Prins JB. Selective attention and fear of cancer recurrence in breast cancer survivors. Ann Behav Med 2014; 05 online: DOI: 10.1007/s12160014-9632-9	Netherlands	Not mentioned	n = ? Female breast cancer survivors with high levels of fear of cancer recurrence, female breast cancer survivors with low levels of fear of cancer recurrence, and a control group consisting of healthy female hospital employees with no history of cancer.	In anxiety, selective processing is defined as an attentional bias towards threatening information	modified version of the cancer acceptance scale, cancer worry scale, checklist individual strength, hospital anxiety and depression scale, impact of event scale, visual analogue scale	the highfearful breast cancer survivors scored significantly higher than the breast cancer survivors with low levels of fear of cancer recurrence.	No significant main effect of age was found	not reported	the highfearful breast cancer survivors scored significantly higher than the breast cancer survivors with low levels of fear of cancer recurrence.	N/A	N/A
	Custodio, N., Lira, D., Herrera-Perez, E., Montesinos, R., Castro-Suarez, S., Cuenca-Alfaro, J., & Cortijo, P. (2016). Predictive model for falling in Parkinson disease patients. eNeurologicalSci, 5, 20-24. https://doi.org/10.1016/j.ensci.2016.11.003	Peru	Longitudinal	Parkinson's disease n = 49	None	FES-I			Patients who had one fall or more during the year of follow-up had greater fear of falling scores at baseline (univariate comparison). It was not included in the final multivariate model		N/A	N/A
	Cutshall, S. M., Cha, S. S., Ness, S. M., Stan, D. L., Christensen, S. A., Bhagra, A., … Ruddy, K. J. (2015). Symptom burden and integrative medicine in cancer survivorship. Supportive Care in Cancer, 23(10), 2989-2994. https://doi.org/10.1007/s00520-015-2666-0	USA	cross-sectional	Cancer n = 171	None	One item: How much do the following issues/symptoms bother you?	FCR was identified as the top concern, with 52% identifiying it as an issue that was somewhat or a lot bothersome.	There were no gender difference. Older patients reported less FCR in univariate analyses.	Time since diagnosis was not related to FCR.		N/A	N/A
	Danoudis, M., Ganesvaran, G., & Iansek, R. (2016). Disturbances of automatic gait control mechanisms in higher level gait disorder. Gait & Posture, 48, 47-51. https://doi.org/10.1016/j.gaitpost.2016.04.026	Australia	Quasi-experimental	Higher level gait disorder n = 15 and healthy controls n = 21	None	FES-I			Participants with better stride length and cadence when walking at different speeds showed less fear of falling			N/A
	Deimling, G. T., Brown, S. P., Albitz, C., Burant, C. J., & Mallick, N. (2017). The relative importance of cancer-related and general health worries and distress among older adult, long-term cancer survivors. Psycho-Oncology, 26(2), 182-190. https://doi.org/10.1002/pon.4015	USA	cross-sectional	Cancer (breast, colorectal, prostate) n = 245	None	Assessment of Survivors Concerrns ASC cancer worry subscale and general health worry subscale		Younger age was coorelated with FCR and general HA.	Type of cancer did not predict FCR or general HA. Years since dx did not predict HA or FCR. Current cancer symptoms were correlated with FCR and general HA; current non-cancer symptom were not corrleated with FCR but were correlated with general HA. Functional dificulties did not predict FCR or general HA. Comorbidities predicted FCR and general HA. In a mkultivariate SEM model, comorbidities and…	Exploratory and confimratory factor analyses revealed that the cancer worry subscale and the general health worry subscale were distinct (data not shown). FCR and general HA were correlated (r = 0.47). Depressive symptoms and anxiety were both correlated with FCR and general HA In a multivariate SEM model, FCR did not predict depressive symptoms or anxiety. It predicted general worry (r =.57). Ge…		None
	Dodds, S. E., Pace, T. W. W., Bell, M. L., Fiero, M., Negi, L. T., Raison, C. L., & Weihs, K. L. (2015). Feasibility of Cognitively-Based Compassion Training (CBCT) for breast cancer survivors: a randomized, wait list controlled pilot study. Supportive Care in Cancer, 23(12), 3599-3608. https://doi.org/10.1007/s00520-015-2888-1	USA	Pilot feasibility study	Cancer (breast) n = 33	None	FCRI					Cogntively-based compassion training vs. waitlist control group. The intervention consisted of eight weekly, 2-h classes and a "booster" CBCT session 4 weeks later. The intervention ressembles mindfulness. After the 8 weeks of the program, participants reported lower FCR.	None
	Dømgaard, M., Bagger, M., Rhee, N. A., Burton, C. M., & Thorsteinsson, B. (2015). Individual and societal consequences of hypoglycemia: A cross-sectional survey. Postgraduate Medicine, 127(5), 438-445. https://doi.org/10.1080/00325481.2015.1045815	Denmark	cross-sectional	Type I Diabetes n = 3117; Type II Diabetes n = 9951	None	Single item: to what extent are you afraid of mild hypo and to what extnt are you afraid of severe hypo (both 1-4)	43.6% for patients reporting any mild hypoglycemia and 73.8% for those reporting any severe hypoglucemia			FOH was higher in those reporting having experienced severe hypoglycemia compared to mild hypoglycemia. Frequency of mild hypoglecima episode was associated wioth more FOH but severity of severe hypoglycemia was not. FOH was not associated with type of diabetes not with type of treatment for type II diabetes.	N/A	N/A
	DuBose, S. N., Weinstock, R. S., Beck, R. W., Peters, A. L., Aleppo, G., Bergenstal, R. M., … Hypoglycemia, T. D. E. S. (2016). Hypoglycemia in Older Adults with Type 1 Diabetes. Diabetes Technology & Therapeutics, 18(12), 765	United States (18 diabetes centers in the T1D Exchange Clinic Network)	case-control study	(n = 101 individuals with diabetes type 1 who had had at least one severe hypoglycemic event in the prior 12 months	no definition	Montreal Cognitive Assessment, Symbol Digit Modalities Test, Trail Making Test–Trail A and B, Hopkins Verbal Learning Test–Revised, Grooved Pegboard Test, Grooved Pegboard Test, Functional Activities Questionnaire, Duke Social Support Index, Diabetes Numeracy Test–15 question, Colenbrander Reading Card, Hypoglycemia Fear Survey, Clarke Hypoglycemia Unawareness Questionnaire, (Preferring Hypoglyce…	Case subjects scored higher on the Hypoglycemia Fear Survey than control subjects (mean score 38.5 vs. 31.6, P , 0.001)	individuals that were older seemed to have higher hypoglycemia fear than individuls who were younger	Not reported	Not reported	n/a	N/A
	DuBose, S. N., Weinstock, R. S., Beck, R. W., Peters, A. L., Aleppo, G., Bergenstal, R. M., … Hypoglycemia, T. D. E. S. (2016). Hypoglycemia in Older Adults with Type 1 Diabetes. Diabetes Technology & Therapeutics, 18(12), 765 *** Weinstock, R., Dubose, S., Bergenstal, R., Chaytor, N., Peterson, C., Olson, B., . . . Hirsch, I. (2016). Risk Factors Associated With Severe Hypoglycemia in Older Adul…	United States (18 diabetes centers in the T1D Exchange Clinic Network)	case-control study	(n = 101 individuals with diabetes type 1 who had had at least one severe hypoglycemic event in the prior 12 months	no definition	Montreal Cognitive Assessment, Symbol Digit Modalities Test, Trail Making Test–Trail A and B, Hopkins Verbal Learning Test–Revised, Grooved Pegboard Test, Grooved Pegboard Test, Functional Activities Questionnaire, Duke Social Support Index, Diabetes Numeracy Test–15 question, Colenbrander Reading Card, Hypoglycemia Fear Survey, Clarke Hypoglycemia Unawareness Questionnaire, (Preferring Hypoglyce…	Case subjects scored higher on the Hypoglycemia Fear Survey than control subjects (mean score 38.5 vs. 31.6, P , 0.001)	individuals that were older seemed to have higher hypoglycemia fear than individuls who were younger	Not reported	Not reported	n/a	N/A
	Dunn, L. B., Langford, D. J., Paul, S. M., Berman, M. B., Shumay, D. M., Kober, K., … Miaskowski, C. (2015). Trajectories of fear of recurrence in women with breast cancer. Supportive Care in Cancer, 23(7), 2033-2043. https://doi.org/10.1007/s00520-014-2513-8	USA	Longitudinal	Cancer (breast) n = 396	None	4 items from the Qualiy of Life-Patient version (QOL-PV)	FCR scores declined significantly across the 6 months but appeared to plateau at 4 months	Living alone predicted LESS FCR at baseline	Patients who reported netter overall physical health at besline reported a steeper decrease in FCR.	Changes in spiritual life since the cancer diagnsosis, state anxiety prior to surgery, difficulty coping as a result of disease/treatment, distress related to the initial cancer diagnsosis, and distress of the family predicted FCR at baseline. Higher FCR at baseline predicted greater changes over time.		Social cognitive theory of coping
	Eisenberg SA, Kurita K, Taylor-Ford M, Agus DB, Gross ME, Meyerowitz BE. Intolerance of uncertainty, cognitive complaints, and cancer-related distress in prostate cancer survivors. Psychooncology. 2015; 24(2):228–235	USA	longitudinal study	n= 67 survivors of prostate cancer	no definition	Fear of recurrence scale, Medical outcomes study cogntivie functioning scale, intolerance of uncertainty scale (IUS), Impact of event scale-revised	moderate fear of prostate cancer recurrence.	not reported	not reported	not reported	N/A	N/A
	Esser, R. W., Stoeckel, M. C., Kirsten, A., Watz, H., Taube, K., Lehmann, K., … von Leupoldt, A. (2016). Structural Brain Changes in Patients With COPD. Chest, 149(2), 426-434. https://doi.org/10.1378/chest.15-0027	Belgium	cross-sectional	COPD n = 30 and 30 healthy controls	Fear of dyspnea is a disease-specific fear	COPD Anxiety Questionnaire		COPD patients reported greater fear of dysnpnea than controls. Age was not associated with HA.	Fear of dyspnea was correlated with less grey matter in the Anterior cingulate cortex (but not the posterior cingulate cortex, the midcingulate cortex, the hippocampus, or the amygdala). Disease duration was not correlated with HA. HA and fear of physical activity were not correlated.			A model of acitivity avoidance and deconditioning that ressembles the apin model
	Fang, S.-Y., Cheng, H.-R., & Lin, C.-Y. (2017). Validation of the modified Chinese Cancer Survivor’s Unmet Needs (CaSUN-C) for women with breast cancer. Psycho-Oncology. https://doi.org/10.1002/pon.4499	Taiwan	Instrument validation	Cancer (breast) n = 312	None	One VAS 0-10	48% reported moderate to high FCR (as measured by a score of 4 or greater on the VAS)			FCR was positively correlated with unmet needs (r = 0.54)		None
	Fang, S.-Y., Fetzer, S. J., Lee, K.-T., & Kuo, Y.-L. (2016). Fear of Recurrence as a Predictor of Care Needs for Long-Term Breast Cancer Survivors. Cancer Nursing. https://doi.org/10.1097/NCC.0000000000000455	Taiwan	cross-sectional	Cancer (breast) n = 192	None	One VAS 0-10	56% reported moderate to high FCR (as measured by a score of 4 or greater on the VAS)			Women with unmet needs had greater FCR than women without needs at the univariate and the multivariate level		None
	Farombi, T. H., Owolabi, M. O., & Ogunniyi, A. (2016). Falls and Their Associated Risks in Parkinson’s Disease Patients in Nigeria. Journal of Movement Disorders, 9(3), 160-165. https://doi.org/10.14802/jmd.16011	Nigeria	cross-sectional	Parkinson's disase n = 81	None	Patient was subjectively asked about fear of falling	64.7% amomg patients who fell and 25.7% among the non-fallers.		Fear of falling was greater amomg patients who had an actual fall. Fear of falling was a orecitor of falling (OR: 3.86)			None
	Fekete, E. M., Williams, S. L., Skinta, M. D., & Bogusch, L. M. (2016). Gender differences in disclosure concerns and HIV-related quality of life. AIDS Care - Psychological and Socio-Medical Aspects of AIDS/HIV, 28(4), 450-454. https://doi.org/10.1080/09540121.2015.1114995	USA	cross-sectional	HIV n = 140	None	HAT-QoL		There were no gender differences in health worries		Greater disclosure (of HIV status) concerns was a predictor of more health worries. This relationship was moderated by gender: i.e. not found in men living with HIV, only women living with HIV reported this relationship.		None
	Fisher, A., Beeken, R. J., Heinrich, M., Williams, K., & Wardle, J. (2016). Health behaviours and fear of cancer recurrence in 10 969 colorectal cancer (CRC) patients. Psycho-Oncology, 25(12), 1434-1440. https://doi.org/10.1002/pon.4076	UK	cross-sectional	Cancer (colorectal) n = 10969	None	Single tiem I have fear about my cancer coming back 1-5	50% of patients reported some fear (scores of 4 or 5)	BOTH UNIVARIATE AND MULTIVARIATE ANALYSES: Women reported more FCR, younger patients reported more FCR, patients from more deprived (lower SES) areas repored more FCR	Shorter time since tx completion predicted more FCR ONLY UNIIVARIATE LEVEL. MULTIVARIATE LEVEL: NON SIG. Receiving chemo or radiation was sig at the UNIVARIATE lebel. Only chemo was sig. At the MULTIVARIATE level, radiation was not. Compared to patients who were meeting the physical activity guidelines, patients who were doing some or no PA reported more FCR. Compared to non-smokers, current anf …			Protection Motivation Theory and the extended parallel processing model. Theories of health behavior change.
	Foongsathaporn, C., Panyakaew, P., Jitkritsadakul, O., & Bhidayasiri, R. (2016). What daily activities increase the risk of falling in Parkinson patients? An analysis of the utility of the ABC-16 scale. Journal of the Neurological Sciences, 183-187. https://doi.org/10.1016/j.jns.2016.03.037	Thailand	cross-sectional	Parkinson's Disease n = 160 and healthy controls n = 52	None	ABC (16-item version)		Patients reported more HA than health controls	Number of falls was associated with lower scores on the ABC = more HA. More advanced disease stage was associated with more HA			None
	Franzen, E., Conradsson, D., Hagstromer, M., & Nilsson, M. H. (2016). Depressive symptoms associated with concerns about falling in Parkinson’s disease. Brain and Behavior, 6(10). https://doi.org/10.1002/brb3.524	Sweden	cross-sectional	Parkinson's Disease n = 89	Fear of falling (FOF) is an umbrella term that covers fall- related self- efficacy, concerns about falling, balance confidence, and fall- related activity avoidance	FES-I	Eleven (12%) participants had low, 35 (39%) moderate, and 43 (48%) high concerns about falling	UNIVARIATE: age and gender not sig. MULTIVARIATE: gender not sig.	UNIVARIATE: motor symptoms not sig., history foi falls not sig. Lower balance performance sig. Lwoer gait speed sig, lower reactive postural control sig, use of mobility device sig, and lower physical activity sig predictors of HA. MULTIVARIATE: motor symptoms, postural instability, gait speed not sig. MULTIVARIATE: use of mobility device amd lower e perforamnce were sig. predictors of HA	Depressive symptoms predicted more HA at both the univariate and the multivariate level		none
	Freeman-Gibb, L. A., Janz, N. K., Katapodi, M. C., Zikmund-Fisher, B. J., & Northouse, L. (2017). The relationship between illness representations, risk perception and fear of cancer recurrence in breast cancer survivors. Psycho-Oncology, 26(9), 1270-1277. https://doi.org/10.1002/pon.4143	USA	cross-sectional	Cancer (breast) n = 117	None	Fear of Recurrence Questionnaire (Northouse)		UNIVARIATE: Age, education, income, and ethnicity were not associated with FCR	UNIVARIATE: Shorter time since dx and radiation were correlated with greater FCR. Stage,types of breast camcer. treatments received, and co-morbidities were non sig. MULTIVARIATE: shorter time since dx not sig. Having received radiation still sig.	UNIVARIATE: Trait anxiety, illness representations (chronic timeline, cyclical timeline, overall consequences, personal consequences, treatment consequences, symptoms attributed to breast cancer, and emotional representation of breast camcer), and perceived risk predicted more FCR. MULTIVARIATE: trait anxiety, cyclical timeline, personal consequences, treatment consequences, and perceived risk we…		Leventhal's Common Sense Model
	Galasso, S., Facchinetti, A., Bonora, B. M., Mariano, V., Boscari, F., Cipponeri, E., … Bruttomesso, D. (2016). Switching from twice-daily glargine or detemir to once-daily degludec improves glucose control in type 1 diabetes. An observational study. Nutrition Metabolism and Cardiovascular Diseases, 26(12), 1112-1119. https://doi.org/10.1016/j.numecd.2016.08.002	Italy	single-centre, non-controlled, observational study, longitudinal with time points of baseline, 3 months	29 patients with type 1 DM (7 males); age 34.8 (SD11.4); duration of DM 18.3 (SD10.1)	none	Hypoglycemia Fear Survey-II 33 item questionnaire			decreased fear of hypoglycemia by switching to degludec for glucose control			n/a
	Galligan, N. G., Hevey, D., Coen, R. F., & Harbison, J. A. (2016). Clarifying the associations between anxiety, depression and fatigue following stroke. Journal of Health Psychology, 21(12), 2863-2871. https://doi.org/10.1177/1359105315587140	Ireleand	cross-sectional	98 participants (70 males, 28 females); age 32-94 (M=65.41 sd11.47); time since stroke = 7.13(sd=6.42), 17 experienced multiple strokes	none	Short Health Anxiety Inventory; stroke-specific anxiety (designed by author examining participants cog, beh, and emotional responses to stroke and nature and percieved causes of their symptoms)			fatigue sig associated with HA (r=.31) and stroke-specific anxiety (r=.37). HA sig correlated with pain (r=.26 p<0.01) but not sleep disturbances and functional impairment; stroke-specific anxiety sig correlated with sleep distrubances (r=.36, p<.001) and functional impairment (r=.24, p<.05), not significantly correlated with pain	HA sig correlated with psychological distress (r=.51,p<.001); depression (r=.44, p<.001); generalized anxiety (r=.47, p<.001); stroke-specific anxiety (r=.27, p<.01). Stroke-specific anxiety correlated with: psychological distress (r=.52, P<.001), depression (r=.40, P<.001), generalized anxiety (r=.51, P<.001).		N/A
	Gold, M., Dunn, L. B., Phoenix, B., Paul, S. M., Hamolsky, D., Levine, J. D., & Miaskowski, C. (2016). Co-occurrence of anxiety and depressive symptoms following breast cancer surgery and its impact on quality of life. European Journal of Oncology Nursing, 20, 97-105. https://doi.org/10.1016/j.ejon.2015.06.003	USA	longitudinal observational	335 patients with cancer	fear of future diagnostic tests, fear of second cancer, fear of metastasis not defined	Selected items from the Quality of Life Scale - Patient Version (QOL-PV) were used to assess number of psychosocial adjustment charactersitics (fear of future diagnostic tests, fea of a second cancer, and fear of metastasis)	none			patients deamed to have high anxiety and subsyndromal depressive symptoms (group 3) were found to have more fear of a second cancer compared to patients with with patients with low anxiety and "resilient" (low depressive symptoms, group 0), and low anxiety and subsyndromal depressive symptoms (group 1). Patients with high anxiety and resilient (group 2) had more fear of a second cancer than group…		N/A
	Gonder-Frederick LA, Vajda KA, Schmidt KM, Cox DJ, Devries JH, Erol O, et al. Examining the behaviour subscale of the hypoglycaemia fear survey: an international study. Diabet Med 2013;30:603–9.	USA, the Netherlands, Turkey, Germany and Slovenia	secondary data analysis study	1460 participantsw/ diabetes	no definition	Beck’s Anxiety Inventory (BAI), anxiety subscale of the Modified State Trait Personality Inventory (MSTPI) the depression subscale of the MSTPI and the Center for Epidemiological Studies Depression (CES-D) scale; Short Form 12 (SF-12); Diabetes Quality of Life (DQOL) and Problem Areas in Diabetes (PAID), Confidence in Diabetes Self-care questionnaire (CIDS)	not reported,they were testing the validity of a questionnaire	not reported,they were testing the validity of a questionnaire	not reported,they were testing the validity of a questionnaire	not reported,they were testing the validity of a questionnaire	N/A	N/A
	Guan, Q., Jin, L. J., Li, Y. X., Han, H. J., Zheng, Y. G., & Nie, Z. Y. (2015). Multifactor analysis for risk factors involved in the fear of falling in patients with chronic stroke from mainland China. Topics in Stroke Rehabilitation, 22(5), 368-373. https://doi.org/10.1179/1074935714z.0000000048	China	cross-sectional	n=245 stroke patients with a history of stroke over three months ago; age = 72.1(8.5); 66.94% males	fear of falling not defined	Activities-specific Balance Confidence (ABC) Scale	Low ABC score n=62, high ABC score n=19 (greater than or below the median score of the group)	Age and economic burden of healthcare sig associated with FOF (p<0.05); sex not associated with FOF	falls history, balance, mobility associated with FOF (p<0.05); lower extremity motor function not associated with FOF	depression significantly associted with FOF (p<0.05); anxiety and social support not associated with FOF		Fall-related self-efficacy, or balance confidence, was first conceptualized as a specialized form of self-efficacy by Tinetti et al.13 Powell and Myers14 further theorized that a reduced confidence in one’s ability to maintain balance while performing specific tasks may result in the avoidance of a behavior, which could lead to a sedentary lifestyle and an ultimately increased risk of falling.
	Halbach, S. M., Enders, A., Kowalski, C., Pförtner, T.-K., Pfaff, H., Wesselmann, S., & Ernstmann, N. (2016). Health literacy and fear of cancer progression in elderly women newly diagnosed with breast cancer--A longitudinal analysis. Patient Education and Counseling, 99(5), 855-862. https://doi.org/10.1016/j.pec.2015.12.012	Germany	Longitudinal	445 Breast cancer patients		Fear of Progression Questionnaire- short form (FoP-Q-SF)	Longitudinal results: mean score of FoP significantly decreased from T1 to T3 (p=0.000). Most of the patients were categorized as having moderate FoP at T1 (66.2% of 438 patients) and T3 (68.4% of 339 patients).	Having children was sig positively associated with FoP. Age was sig negatively associated with FoP, indicating that an increase of one year in age decreases the FoP score by 0.34 points (p=0.0000). There was a sig interaction for FoP between age and survey point: While higher age was associated with lower FoP at T1, FoP decreased sig less from T1 to T3 the older the pts were (coefficient=0.34, p=…		Social support was negatively associated with FoP. An increase of one point in the mMOSS-SS-scale sig decreased the FoP score by 0.14 points (p=0.036).		n/a
	Hall, D. L., Lennes, I. T., Pirl, W. F., Friedman, E. R., & Park, E. R. (2017). Fear of recurrence or progression as a link between somatic symptoms and perceived stress among cancer survivors. Supportive Care in Cancer, 25(5), 1401-1407. https://doi.org/10.1007/s00520-016-3533-3	USA	cross-sectional	67 cancer survivors		Fear of recurrence or progression was measured using Assessment of Survivor Concerns (ASC)				FOR is positively associated with somatic symptom severity (r=029, p=0.02), and levels of perceived stress (r=0.38, p=0.002). To examine FOR as an intermediary between physical symptoms and perceived stress: the indirect effect of somatic symptom severity on perceived stress via FOR was statistically sig controlling for time since diagnosis (B=0.06, SE=0.04). Overall, the indirect effect model ac…		Theoretical models, including uncertainty in illness theory and the cognitive-behavioral model of health anxiety, emphasize the centrality of fear of recurrence or progression as a mechanism underlying stress states among cancer survivors
	Hanna, K. M., Weaver, M. T., Stump, T. E., Fortenberry, J. D., & DiMeglio, L. A. (2014). The relationship of worry about hypoglycemia with diabetes-specific and typical youth behavior among emerging adults with type 1 diabetes. The Diabetes Educator, 40(4), 533-542. https://doi.org/10.1177/0145721714528997	USA	cross-sectional	181 adults with Type 1 diabetes		Worry about hypoglycemia was measured using Worry subscale of Fear of Hypoglycemia Scale			Correlation coefficient in table 2 for worry about hypoglycemia and variables including A1C, diabetes management, hypoglycemia-related weight control behaviours, alcohol use, impulse control BUT no significance value. Better glycemic control, lower A1C values were directly influenced by higher diabetes management scores, which was directly influenced by worry about hypoglycemia (β=0.352, p=0.032)…	Correlation coefficient in table 2 for worry about hypoglycemia and depressive symptoms BUT no significance value. Having depressive symptoms resulted in more worry about hypoglycemia (p<0.001).		N/A
	Harashima, S., Nishimura, A., & Inagaki, N. (2017). Attitudes of patients and physicians to insulin therapy in Japan: an analysis of the Global Attitude of Patients and Physicians in Insulin Therapy study. Expert Opinion on Pharmacotherapy, 18(1), 5-11. https://doi.org/10.1080/14656566.2016.1260547	Japan	cross-sectional	150 Diabetes patients and 100 physicians		survey (no specific scale used)	When the patients were told they needed to start insulin, 27% reported that they were fearful of hypoglycemic symptoms, and 49% were fearful of hypoglycemia-related symptoms.					N/A
	Harrison SE et al. 2011. Primary health and supportive care needs of long-term cancer survivors: a questionnaire survey. Journasl of Clinical Oncology 29, 2091-2098.	United Kingdom	cross-sectional study	A stratified random sampleof2,400long-term survivorsofbreast (n800), colorectal (n 800), and prostate (n 800) cancers	no defintion	European Quality of Life–5 Dimensions (EQ-5D),24 Hospital Anxiety and Depression Scale (HADS),25 Cancer Survivors’UnmetNeeds (CaSUN)Measure,26 andTraitScale of theStateTrait Anxiety Inventory (STAI).2	The existential survivorship need for “help to manage my concerns about the cancer coming back” was the most frequently reported unmet need	breast cancer patients seemed to report higher levels of anxiety (18.1%) compared to prostate (12.2%) and colorectal (8.9%)	not reported	The existential survivorship need for “help to manage my concerns about the cancer coming back” was the most frequently reported unmet need	N/A	N/A
	Hefner, J., Csef, E.-J., & Kunzmann, V. (2016). Fear of Progression in Outpatients With Chronic Myeloid Leukemia on Oral Tyrosine Kinase Inhibitors. Oncology Nursing Forum, 43(2), 190-197. https://doi.org/10.1188/16.ONF.190-197	Germany	cross-sectional	37 outpatients with chronic myeloid leukemia on medication (oral tyrosine kinase inhibitors, Gleevec)		Fear of progression Questionnaire- short form (FoP-Q-SF)	Mean score of FoP in the total sample was 28.7 (SD=10.12). Using cut-off value based on the mean value of 1 SD, 6 patients were classified as having high FoP, 27 patients were classified as having moderate FoP, and 4 patients as having low FoP. Using single-item analysis of the questionnaire, the item "worrying that medication can harm my body" described the fear the was most relevant in the tota…	FoP score was not sig associated with age, gender, marital status, elapsed time since first diagnosis of CML or elapsed time since the start of TKI therapy.				N/A
	Herigstad, M., Hayen, A., Reinecke, A., & Pattinson, K. T. S. (2016). Development of a dyspnoea word cue set for studies of emotional processing in COPD. Respiratory Physiology & Neurobiology, 223, 37-42. https://doi.org/10.1016/j.resp.2015.12.006	UK	Instrument validation	34 COPD patients		Dyspnea-related anxiety measured using visual analogue scale (VAS).					Before pulmonary rehabilitation, patients rated the cues for anxiety (average 39% ±22). Following pulmonary rehabilitation, patients rated cues lower for anxiety (average 28% ±15). Therefore, average dyspnea-anxiety ratings were sig reduced following pulmonary rehabilitation (stated in discussion).	N/A
	Hinz, A., Mehnert, A., Ernst, J., Herschbach, P., & Schulte, T. (2015). Fear of progression in patients 6 months after cancer rehabilitation a validation study of the fear of progression questionnaire FoP-Q-12. Supportive Care in Cancer, 23(6), 1579-1587. https://doi.org/10.1007/s00520-014-2516-5	Germany	Instrument validation	2059 cancer patients		12 item Fear of Progression Questionnaire (FoP-Q-12)	According to the cutoff 34 of the FoP-Q-12, 343 participants (16.7%, 10.8% males and 25% females) reached the criterion of dysfunctional FoP. Additional analysis of subgroup of patients suffering from stomach, colon or rectum cancer (N=339), mean FoP scores were 24.0 (males) vs. 26.8 females, and 25.5 (≤65 years) vs. 25.1 (>65 years).	Patients with younger children were sig more anxious than patients without young children (FoP: d=0.39).		No significance value for relationship between FoP and HADS anxiety (r=0.71), GAD anxiety (r=0.57), global qol (r= -0.50), confidence of being cured (r= -0.47), and confidece in good treatment (r= -0.40).		N/A
	Hoffman, R. M., Lo, M., Clark, J. A., Albertsen, P. C., Barry, M. J., Goodman, M., … Hamilton, A. S. (2017). Treatment Decision Regret Among Long-Term Survivors of Localized Prostate Cancer: Results From the Prostate Cancer Outcomes Study. Journal of Clinical Oncology, 35(20), 2306-+. https://doi.org/10.1200/jco.2016.70.6317	USA	cross-sectional	934 long-term survivors of prostate cancer		Health worry measured using Clark's validated prostate cancer-related quality-of-life scales	At 15 years of follow-up by initial treatment, health worry for total sample of participant has a mean =16.0 (SE=0.7) and no sig difference between surgery, radiation, and conservative sample of participants (p=0.24).					N/A
	Hoskovcova, M., Dusek, P., Sieger, T., Brozova, H., Zarubova, K., Bezdicek, O., … Ruzicka, E. (2015). Predicting falls in Parkinson disease: What is the value of instrumented testing in OFF medication state? PLoS ONE, 10(10).	UK	pre-post (evaluated ON medication and OFF medication)	n= 45 patients with Parkinson's disease, age= 67.2(7.4); Duration of disease = 10.2 (3.4)	none	Short Falls Efficacy Scale-International			Having a history of falling in the past 6 months was correlated with fear of falling			N/A
	Huang, Q., Jiang, P., Zhang, Z., Luo, J., Dai, Y., Zheng, L., & Wang, W. (2017). Assessing cancer-specific anxiety in Chinese men with prostate cancer: psychometric evaluation of the Chinese version of the Memorial Anxiety Scale for Prostate Cancer (MAX-PC). Supportive Care in Cancer: Official Journal of the Multinational Association of Supportive Care in Cancer. https://doi.org/10.1007/s00520-01…	China	cross-sectional	n=254 men with prostate cancer; age=68.25(7.61); 40.9% early stage	none	Memorial Anxiety Scale for Prostate Cancer (Chinese Mandarin version)		no correlation between age or level of education and MAX-PC, but FoR subscale neg correlated with education (r=-0.16, p<0.05)	No correlation with baseline PSA levels; disease stage positively corelated with MAX-PC scores (r=0.16, p<0.05) and fear of recurrence subscale (r=0.20, p<0.05)	high correlation with MAX-PC fwith HADS total score (r=0.63, p<0.01) and anxiety subscale (r=0.71,p<0.01), less strong but still sig for depression subscale (r=0.50, p<0.01); fear of recurrence subscale also: Total score (r==0.62, p<0.01), HADS anxiety (r=0.64, p<0.01), HADS depression (r=0.54, p<0.01)		N/A
	Hubbard, G., Venning, C., Walker, A., Scanlon, K., & Kyle, R. G. (2015). Supportive care needs of women with breast cancer in rural Scotland. Supportive Care in Cancer, 23(6), 1523-1532. https://doi.org/10.1007/s00520-014-2501-z	Scotland/UK	cross-sectional	n=44 women with breast cancer; age=59.1(10.0); 43.2% receiving treatment at time of assessment	none	Supportive care needs survey item: 'fears about the cancer spreading'	27.3% of sample reported high unmet need of 'fears about the cancer spreading'; 31.8% reported moderate to high unmet need of 'being informed about cancer in remission'					N/A
	Jacoby, A., Snape, D., Lane, S., & Baker, G. A. (2015). Self-reported anxiety and sleep problems in people with epilepsy and their association with quality of life. Epilepsy & Behavior, 149-158. https://doi.org/10.1016/j.yebeh.2014.09.071	UK	cross-sectional		none	Seizure worry scale (2 items)	n=947 patients with epilepsy		daytime sleepiness correlated with worry about past and possible future seizures	state anxiety and trait anxiety correlated with worry about past and possible future seizures (p<0.001)		N/A
	Janz NK, Hawley ST, Mujahid MS. Correlates of worry about recurrence in a multiethnic population-based sample of women with breast cancer. Cancer 2011;117(9): 1827–1836.	United States (Detroit and LA)	cross-sectional	n= 2268 women aged 20-79 diagnosed with primary ductal carcinoma in situ or invasive breast cancer stages I, II, or III	No definition, referred to as worry	The Short Acculturation Scale for Hispanics, The 4 items in the Short Acculturation Scale for Hispanics, A modified stress/appraisal theoretical framework adapted from Lazarus,	not reported	Women who were younger, Latina, employed, married, and less educated had higher levels of worry; Almost 29% of African American women expressed low levels of worry. Alternatively, almost 46% of reported the highest category of worry (‘‘very much’’). less worry was associated with greater ease of understanding information (P ¼ .047), better management of symptoms (P ¼ .044), and more coordinated c…	More worry was also reported by women with higher cancer stage, fewer comorbidities, and more frequent pain and fatigue during treatment (all Ps < .05). Women who had lumpectomy compared with mastectomy reported more worry, as did women who received radiation and/or chemotherapy (all Ps < .05)	Not reported	N/A	N/A
	Jha, S., Panda, M., Kumar, S., Gupta, R., Neemani, A., Jacob, J., … Agarwal, G. (2015). Psychological Insulin Resistance in Patients with Type 2 Diabetes. The Journal of the Association of Physicians of India, 63(7), 33-39.	India	cross-sectional	n=198 Diabetes type patients 2	none	Barriers to Insulin Treatments				fear of hypoglycemia sig correlated with fear of injection and fear of pain; not correlated with expectation of positive outcome, expected hardship or stigmatization
	Jonasson, S. B., Nilsson, M. H., & Lexell, J. (2017). Psychometric properties of the original and short versions of the Falls Efficacy Scale-International (FES-I) in people with Parkinson’s disease. Health and Quality of Life Outcomes.	Sweden	cross-sectional	n=101 Parkinson's disease patients	FOF has been defined as “a lasting concern about falling that leads to an individual avoiding activities that he/she remains capable of performing” [4]	Yes/no item about fear offaling, FES-I			having experienced a fall or near fall in past six months, rated their PD as more severe had higher scores on FES-I
	Jonasson, S. B., Ullen, S., Iwarsson, S., Lexell, J., & Nilsson, M. H. (2015). Concerns about falling in Parkinson’s disease: Associations with disabilities and personal and environmental factors. Journal of Parkinson, 5(2), 341-349. https://doi.org/10.3233/JPD-140524	Sweden	cross-sectional	n=241 Parkinson's disease patients	Fear of falling (FOF) has been defined as “a lasting concern about falling that leads to an individual avoiding activities that he/she remains capable of performing” [1]	FES-I and yes/no item about FOF	separated according to literature; 29% low concerns; 58% moderate concerns; 47% high concerns about falling	age associated with FOF (p<0.1)	walking difficulties in everyday life, orthostatism, motor symptoms, fatigue all sig associated with FOF (p<0.1)	depression associated with FOF (p<0.1)
	Jones, A. S. K., Ellis, C. J., Nash, M., Stanfield, B., & Broadbent, E. (2016). Using animation to improve recovery from acute coronary syndrome: A randomized trial. Annals of Behavioral Medicine, 50(1), 108-118. https://doi.org/10.1007/s12160-015-9736-x	New Zealand	RCT- but HA only measured at last time point	n= 70 Acute coronary syndrome patients at baseline; (n=35 int; n=35 control); post-intervention n=66, 7-week follow-up n=61 (CARDIAC ANXIETY ONLY MEASURED AT THIS TIME POINT)		Cardiac Anxiety Questionnaire					Control group had sig higher cardiac anxiety avoidance on subscale than intervention group (intervention was a psychoeducational video on acute coronary syndrome and pathogenesis and resulting effects)
	Jones, S. M. W., Ziebell, R., Walker, R., Nekhlyudov, L., Rabin, B. A., Nutt, S., … Chubak, J. (2017). Association of worry about cancer to benefit finding and functioning in long-term cancer survivors. Supportive Care in Cancer, 25(5), 1417-1422. https://doi.org/10.1007/s00520-016-3537-z	USA		n=594 long-term cancer survivors	Worry is repeated thoughts about a particular topic, even though continued thinking may not be helpful [3, 4], and excessive worry may lead to worse health [3, 5]. In the context of a cancer diagnosis, worry might pertain to cancer recurrence or, in the case of recurrent disease, cancer progression.	one qustion on worry about cancer coming back or getting worse (1 = never, 2 = rarely, 3 = sometimes, 4 = often, 5 = all the time). Higher scores indicate more worry.	worry about cancer: 16.2% never, 24.5% rarely; 39.7% sometimes; 14.7% often; and 4.9% all the time		cancer worry sig related to negative effects of cancer (mental tasks in daily activities, limits to usual activities, p<0.01)	cancer worry not sig related to benefit finding
	Jones, W. C., Parry, C., Devine, S., Main, D. S., Okuyama, S., & Tran, Z. V. (2015). Prevalence and predictors of distress in posttreatment adult leukemia and lymphoma survivors. Journal of Psychosocial Oncology, 33(2), 124-141. https://doi.org/10.1080/07347332.2014.992085	USA	cross-sectional	n=477 patients with cancer	none	Quality of life in cancer survivors scale (QOL-CS) which assesses FCR in one item: “To what extent are you fearful of recurrence of your cancer?” (0 = no fear→10 = extreme fear).	Statistically significant differences in fear of recurrence were found by age (p < 0.001) and gender (p < 0.001), with females reporting higher fear of recurrence. Post hoc tests revealed that mean fear of recurrence was significantly higher in young adult LLS compared to both midlife LLS (p = 0.009) and older LLS (p < 0.001). Mean fear of recurrence in midlife LLS was significantly higher than o…	age and gendre sig differences in fear of recurrence (females higher, lower age)	time sing tx not sig correlated with FCR	FCR predicted distress (p<0.001)
	Kader, M., Iwarsson, S., Odin, P., & Nilsson, M. H. (2016). Fall-related activity avoidance in relation to a history of falls or near falls, fear of falling and disease severity in people with Parkinson’s disease. BMC Neurology.	Sweeden	Cross-sectional	251 (61 % men) participants; participant’s median (min-max) age was 70 (45–93) years, and the PD duration was 8 (1–43) years.		Survey of Activities and Fear of Falling in the Elderly (mSAFFE) In addition, two self-administered di- chotomous (Yes/No) questions were used. One targeted fall-related activity avoidance: “Do you avoid activities due to a risk of falling?” whereas the other concerned FOF:“Are you afraid of falling?”	Fall-related activity avoidance (mSAFFE) MEDIAN: 22 (18–31). 41 % reported fall-related activity avoidance; the median mSAFFE score was 22 (ranged from 17 to 50). The highest proportions of participants avoided “Going out when it is slippery” (74 %), “Reaching for something above your head” (50 %), and “Walk a kilometer” (49 %)		The extent of fall-related activity avoidance differed significantly (p < 0.001) among those reporting no falls, a single fall or recurrent falls (see Table 4); the median mSAFFE score was 20, 25 and 28, respectively. Subsequent Mann-Whitney U-tests (Bonferroni correction criterion p < 0.016) showed that fall-related activity avoidance was significantly higher in recurrent fallers as compared to …
	Kalron A, Achiron A. Postural control, falls and fear of falling in people with multiple sclerosis without mobility aids. J Neurol Sci. 2013;335:186–190.	Israel	Observational study	n=107 relapsing-remitting patitnents diagnosed with MS	fear of falling which is defined as “a lasting concern about falling that leads to an individual avoiding activities that he/she remains capable of performing”	Fall efficacy scale international (FES-I)	fallers rated over a 70% higher concern of falling compared to non-fallers.	not reported	not reported	not reported	N/A	N/A
	Kalron A, Achiron A. The relationship between fear of falling to spatiotemporal gait parameters measured by an instrumented treadmill in people with multiple sclerosis. Gait Posture. 2014;39:739–744	Israel	Observational case control study	n=68 relapsing-remitting patient diagnosed with MS	Fear of falling refers to the apprehension felt by an individual with regard to falling during particular activities	Fall efficacy scale international (FES-I)	Forty-one people with MS were classified as patients highly fearful of falling (mean FES-I = 35.3, S.D. = 9.5). Twenty-seven patients were classified as slightly concerned about falling (mean FES-I = 16.7, S.D. = 1.2).	Individuals who reported high fear of falling were generally of older age, female and had a longer duration of the disease,	The FES-I was significantly correlated with 17 (out of 17) gait spatiotemporal parameters	not reported	N/A	N/A
	Kalron A. The relationship between specific cognitive domains, fear of falling, and falls in people with multiple sclerosis. Biomed Res Int. 2014;2014.	Israel	Restrospective study	n=101 relapsing-remitting patitnents diagnosed with MS	Fear of falling, defined as “a lasting concern about falling that leads to an individual avoiding activities that he/she remains capable of performing”	Falls Efficacy Scale International (FES-I),	not reported	not reported	poor cognitive performance was related to a greater fear of falling.	not reported	N/A	N/A
	Kanatas, A., Humphris, G., Lowe, D., & Rogers, S. N. (2015). Further analysis of the emotional consequences of head and neck cancer as reflected by the Patients’ Concerns Inventory. British Journal of Oral & Maxillofacial Surgery, 53(8), 711-718. https://doi.org/10.1016/j.bjoms.2015.02.026	UK	Cross-sectional	Two-thirds (66%, 538/813) of patientswere male, and the mean (SD) age of all patients was 64(11) years (range 20-94) when the first PCI was completed.Diagnosis was predominantly SCC (n = 728, 90%); it wasunknown in 9. Primary tumours were oral (n = 392, 48%),oropharyngeal (n = 196, 24%), laryngeal (n = 142, 17%), andother (n = 74, 9%); they were unknown in 9 (1%). ClinicalT stage was Tis/T1 in 30…	none	They have now also been grouped usingconsensus methodology into domains, one of which is psy-chological, emotional, and spiritual wellbeing, which we willrefer to as the emotions domain. It has 14 items: appearance,anger, anxiety, coping, depression, fear of recurrence, fear ofadverse events, intimacy, memory, mood, self-esteem, sex-uality, spiritual and religious aspects, and temperament andpers…	Fear of recurrence was selected in one-third of the inven-tories overall and was the item most often chosen. patients who choseno items in the emotions domain (753/1482, 51%), thosewho chose fear of recurrence only (n = 236, 16%), those whochose items other than fear of recurrence (n = 236, 16%),and those who chose fear of recurrence as well as others(n = 257, 17%)	There was little difference between inven-tories completed at the clinic and the postal survey whendone for the first time: fear of recurrence was selected by169/450 (38%) in clinic and by 148/363 (41%) who didthe postal survey, while 240/450 (53%) and 209/363 (58%),respectively, selected one or more emotions items. Therewas also little difference if patients had already encounteredthe PCI in cli…	Significant problems with swallowing, chewing,taste, and saliva, did not vary much between the groups	those who selected fear of recurrence alone tendedto choose more from elsewhere, notably items relating tophysical and functional wellbeing. Those who selected fearof recurrence with other items chose the most from otherdomains.The group that did not select any emotions items had thebest overall scores on the UWQoL while those who selectedfear of recurrence and other items had the worst (Table 5)…
	Khalil, H., Al-Shorman, A., El-Salem, K., Abdo, N., Alghwiri, A. A., Aburub, A., … Al-Mustafa, F. (2017). Fear of Falling in People With Multiple Sclerosis: Which Clinical Characteristics Are Important? Physical Therapy, 97(7), 698-706. https://doi.org/10.1093/ptj/pzx044	jordan	Cross-sectional	70 patients with relapsing remitting MS (20 males, 50 females). Mean (SD) of age was 34.3 (9.4) years,	Fear of falling is described as a lasting concern about falling that leads to an individual avoiding activities he/she is capable of performing	The Falls Efficacy Scale−International (FES-I)		Overall, no significant correlations were observed between FES-I score and age, gender, or education level.	Figure, FES-I score correlated significantly with disease severity (ie, EDSS), disease duration, and the following motor and affective scores: 10-Meter Walk Test (10MWT), 30s-CST, Berg Balance Scale (BBS)** also significant in regression - see psych correlates section , total score when the whole sample considered (ie, fallers and nonfallers).	Correlation with Beck Depression Inventory II (BDI-II), Modified Fatigue Impact scale (MFIS), and Pittsburgh Sleep Quality Index (PSQI); regression method found that only BBS, MOCA total score, and PSQI total score were significantly predictive of the FES-I (FES-I = 58.45 –0.53*BBS-1.2*MOCA+2.15*PSQI; R2 = 0.669, P<0.0001), accounting for 66.9% of the variability of the FES-I total score around i…
	Koch-Gallenkamp, L., Bertram, H., Eberle, A., Holleczek, B., Schmid-Hopfner, S., Waldmann, A., … Arndt, V. (2016). Fear of recurrence in long-term cancer survivors-Do cancer type, sex, time since diagnosis, and social support matter? Health Psychology, 35(12), 1329-1333. https://doi.org/10.1037/hea0000374	germany	Cross-sectional	n = 6,057; 69 years at time of survey (available online as supplemental material Table S1). Fifty-seven percent of the participating survivors were diagnosed with a local disease and 15% of survivors had suffered from a recurrence or metastases. Time since diagnosis ranged from 5 to 16 years, with a mean of eight years.Brest, colorectal and prostate cancer	FoR is generally defined as the fear of the disease recurring or progressing in the same organ or a different area of the body (Vickberg, 2003).	The FoP-Q-SF was used to measure FoR.	Overall, 87% were experiencing low, 9% moderate, and 4% high levels of FoR.	Among colorectal cancer survivors, women reported more fear than men. Overall, mean scores of the youngest survivors (60 years) were higher than those of survivors aged 60 years and up (p .0001). Age, sex, education, and social support turned out to be statis- tically significant in all models (Table 2). Survivors who were female, 54 or 55–59 years of age,, or socially isolated were at a greater …	breast cancer survivors experiencing the highest levels and pros- tate cancer survivors experiencing the lowest levels of FoR. Time since diagnosis was significant in the whole sample and participants without recurrence/metastases. five to seven years postdiagnosis and Recurrence/metastases was significant in the whole sample. Cancer type and stage at diagnosis were not statistically significantl…	social support
	Kottmaier, M., Hettich, I., Deutsch, M., Badiu, C., Krane, M., Lange, R., & Bleiziffer, S. (2017). Quality of Life and Anxiety in Younger Patients after Biological versus Mechanical Aortic Valve Replacement. 65(03), 198-205.	USA	restrospective cohort study	A total of 59 questionnaires from the biological AVR group and 46 questionnaires from the mechanical AVR group were suitable for analysis.	Not reported	German version of the SF health survey (SF-36), the German version of the fear of progression questionnaire (FOP), German version of the cardiac anxiety questionnaire (CAQ)	mechanical AVR patients showed significantly higher anxiety values in the FOP and a tendency toward higher values for avoidance and attention in the CAQ than patients with a bioprosthetic AVR.	not reported	individuals with mechanical heart valve avoid situations that lead to heart rate increase	not reported	mechanical AVR patients showed significantly higher anxiety values in the FOP and a tendency toward higher values for avoidance and attention in the CAQ than patients with a bioprosthetic AVR.	None to note
	Lam, A. Y. R., Xin, X., Tan, W. B., Gardner, D. S.-L., & Goh, S.-Y. (2017). Psychometric validation of the Hypoglycemia Fear Survey-II (HFS-II) in Singapore. BMJ Open Diabetes Research & Care, 5(1), e000329. https://doi.org/10.1136/bmjdrc-2016-000329	Singapore	scale validation	n = 144; n (%) Age in years 45.9 (14.2) Gender Female 72 (50.0) Male 72 (50.0) Ethnicity Chinese 93 (65.0) Malay 16 (11.1) Indian 28 (19.4) Other 7 (4.9) Education* Primary school or lower 14 (9.8) Secondary school or lower secondary school 34 (23.8) Post-secondary (non-tertiary) general or vocational diploma 28 (19.6) Polytechnic diploma, professional qualifications or other diploma 35 (24.5) Un…					scores were significantly higher for those with severe hypoglycemia in the past year than those without (F (1,142)HFS-II=7.45, p=0.007); (F (1,142)Worry=7.17, p=0.008) with medium effect sizes of 0.49 for HFS-II and 0.47 for HFS-W, respectively. There was a statistically significant difference in item scores between those with and without severe hypoglycemic episodes and between patients with HbA…	There was a weak positive correlation between HFS-B scores and the PHQ-9 and GAD-7 scores, and a moderate posi- tive correlation between HFS-II and HFS-W scores and the PHQ-9 and GAD-7 scores
	Landers, M. R., Lopker, M., Newman, M., Gourlie, R., Sorensen, S., & Vong, R. (2017). A Cross-sectional Analysis of the Characteristics of Individuals With Parkinson Disease Who Avoid Activities and Participation Due to Fear of Falling. Journal of Neurologic Physical Therapy, 41(1), 31-42. https://doi.org/10.1097/npt.0000000000000162	USA	Cross-sectional	Fifty-nine community-dwelling individuals (mean age = 72.0 years, SD = 9.4 years; males = 45, females = 14) with neurologist-diagnosed idiopathic PD		balance confidence ABC scale				Avoiders reported less confidence
	Lebel, S., Maheu, C., Lefebvre, M., Secord, S., Courbasson, C., Singh, M., … Catton, P. (2014). Addressing fear of cancer recurrence among women with cancer: A feasibility and preliminary outcome study. Journal of Cancer Survivorship, 8(3), 485-496. https://doi.org/10.1007/s11764-014-0357-3	canada	a single-arm multi-site pre-post pilot study	A total of 56 women enrolled in the study forming 9 groups of 5–8 women with either breast (7 groups) or ovarian cancer (2 groups). Of these, 46 had breast cancer and 10 had ovarian cancer. Sociodemographic and medical characteristics of the sample are presented in Table 2. The average participant was 55 years of age (range was 36–71 years), university educated, married, and working for pay. The …	Fear of cancer recurrence (FCR) has been described as the sword of Damocles that hangs over patients for the rest of their lives [1, 2]. FCR is defined as “the fear or worry that the cancer will return or progress in the same organ or in another part of the body” [3, 4].	fear of recurrence questionnaire [34]. This 22-item questionnaire evaluates worry about health status and illness returning, triggers which influence worry, uncertainty, and the concerns of significant others. Measured on a 5-point Likert scale ranging from strongly disagree (1) to strongly agree (5), scores range from 22 to 110.					pairwise comparisons revealed that immediately following the intervention, women reported significantly lower levels of FCR, reduction of FCR F(2, 36)=48.65, p<0.001 ; effect size: 0.73
	LeBouthillier, D. M., Thibodeau, M. A., Alberts, N. M., Hadjistavropoulos, H. D., & Asmundson, G. J. G. (2015). Do people with and without medical conditions respond similarly to the Short Health Anxiety Inventory? An assessment of differential item functioning using item response theory. Journal of Psychosomatic Research, 78(4), 384-390. https://doi.org/10.1016/j.jpsychores.2014.12.014	canada	scale validation	Data were from four previously published studies with medical samples comprising individuals with type 1 or 2 diabetes ([16]; n = 360, Mage = 46.6, SD = 15.4, 37.5% female), breast cancer ([17]; n = 279, Mage = 50.8, SD = 10.1, 100% female), or multiple sclerosis ([18]; n = 324, Mage = 41.6, SD = 9.8, 81.3% female), as well as healthy university students and community individuals ([18]; n = 372, …	Health anxiety involves concern about one's health or about having or acquiring a serious disease [6].	The SHAI can be administered either as a 14-item or 18-item version. In both versions, each item consists of four statements (e.g., “I [do not; occasionally; frequently; constantly] have images of myself being ill.”) and individuals are asked to select the statement that best reflects their feelings over the past six months. Items are scored on a scale ranging from 0 to 3 according to the stateme…			procedure. There was a difference in means across groups for SHAI total scores, F(3, 1331) = 53.99, p b .001, ω2 = .11, with the healthy group having significantly lower SHAI total scores than all other groups (p b .001; see Table 1). groups. Groups scored differ- ently on the Thought Intrusion subscale, F(3, 1331) = 67.45, p b .001, ω2 = .13, with the healthy group scoring significantly lower th…
	Lengacher, C. A., Reich, R. R., Kip, K. E., Barta, M., Ramesar, S., Paterson, C. L., … Park, J. Y. (2014). Influence of Mindfulness-Based Stress Reduction (MBSR) on Telomerase Activity in Women With Breast Cancer (BC). Biological Research for Nursing, 16(4), 438-447. https://doi.org/10.1177/1099800413519495	USA	RCT	Breast cancer. The mean age of the 142 study participants was 55.3 years. Most were White non-Hispanic. The majority had either Stage I or II cancer, and more than one-third had received both chemotherapy and radiation therapy. Slightly more women had undergone a mastectomy versus a lumpect- omy. Importantly, the two groups were well balanced on base- line characteristics, with no significant dif…		We measured fear of recurrence (cancer) with the Concerns About Recurrence Scale,					Change in TA was not significantly related to change in fear of cancer recurrence (r= -0.09)
	Lengacher, C. A., Reich, R. R., Paterson, C. L., Ramesar, S., Park, J. Y., Alinat, C., … Kip, K. E. (2016). Examination of Broad Symptom Improvement Resulting From Mindfulness-Based Stress Reduction in Breast Cancer Survivors: A Randomized Controlled Trial. Journal of Clinical Oncology, 34(24), 2827-2834. https://doi.org/10.1200/JCO.2015.65.7874	USA	RCT	82 completed the fol- low-up for the study, with a total of n = 40 in the MBSR(BC) group and n = 42 in the control group. The mean age of the 82 study subjects (with non-missing data) was 57.2 ± 9.2 years with 47 women (57.3 %) age 55 or older. Fifty-nine subjects (71.9 %) were non-Hispanic White, 9 (11.0 %) were His- panic-White, 10 (12.2 %) were non-Hispanic Black, and the remaining 4 (4.9 %) w…	Fear of recurrence is often viewed as a multidimensional phenomenon, including emotional components of anxiety and fear, and a cognitive dimension, including worry, preoccupation and intrusive thoughts (Lee-Jones et al., 1997; Simard et al., 2010).	30-item Concerns about Recurrence Scale.				Change in fear of recurrence problems (mediator) was associated with change in perceived stress (r = 0.34), state anxiety (r = 0.34), and trait anxiety (r = 0.34) (p\0.01 for all correlations).	From baseline to 6-weeks, the MBSR(BC) group experienced more favorable changes (differences) than the UC group for several potential mediators including fear of recurrence concerns (2.8 vs. 0.2, p = 0.007), fear of recurrence problems (11.4 vs. 0.2, p = 0.02), change in fear of recurrence problems mediated the effect of the MBSR(BC) program on 6-week change in perceived stress (z = 2.12, p = 0.0…
	Lengacher, C. A., Reich, R. R., Ramesar, S., Alinat, C. B., Moscoso, M., Cousin, L., … Park, J. Y. (2017). Feasibility of the mobile mindfulness-based stress reduction for breast cancer (mMBSR(BC)) program for symptom improvement among breast cancer survivors. Psycho-Oncology. https://doi.org/10.1002/pon.4491	USA	RCT (pilot study)	15 breast cancer patients		FOR: Concerns about Recurrence Scale					Significant improvements in FOR problems (p<0.05), FOR overall (p<0.05) [with effect sizes 0.60 FOR problems, and 0.74 FOR overall].
	Leonhart, R., Tang, L., Pang, Y., Li, J., Song, L., Fischer, I., … Schaefert, R. (2017). Physical and psychological correlates of high somatic symptom severity in Chinese breast cancer patients. Psycho-Oncology, 26(5), 656-663. https://doi.org/10.1002/pon.4203	China	cross-sectional	255 breast cancer patients		Health axniety: Whiteley-7 (WI-7)				High somatic symptom severity (SSS) is sig associated with higher health anxiety (regression coefficient=B =0.3888, p=0.002. Correlation between somatic symptom severity (PHQ-15) and health anxiety (r=0.400, p<0.001).
	Lichtenthal, W. G., Corner, G. W., Slivjak, E. T., Roberts, K. E., Li, Y. L., Breitbart, W., … Beard, C. (2017). A pilot randomized controlled trial of cognitive bias modification to reduce fear of breast cancer recurrence. Cancer, 123(8), 1424-1433. https://doi.org/10.1002/cncr.30478	USA	RCT	110 breast cancer survivors		FCR: Concerns about recurrence scale (subscales: overall fear, health worries, womanhood worries, role worries, death worries)					There was a sig Time x Condition interaction for CARS Health Worries scores (p=0.019). Specifically compared with their health worries at T1 for AIM-FBCR, AIM-FBCR participants experienced somewhat greater reductions at T2 compared with the CC group (mean, 2.07 [SD, 0.91] vs mean, 2.39 [SD, 0.99]; between-groups g 5 0.35; P 5 .095) and significantly greater reductions with a moderately sized effe…
	Lindholm, B., Hagell, P., Hansson, O., & Nilsson, M. H. (2015). Prediction of Falls and/or Near Falls in People with Mild Parkinson’s Disease. Plos One, 10(1). https://doi.org/10.1371/journal.pone.0117018	Sweden	cross-sectional	141 PD patients		Fear of falling: measure not specified	Fear of falling: 118 out of 141			FOF is an independent predictor of fall and/or near falls (OR=1.032, p<0.001).
	Little, S. A., Leelarathna, L., Walkinshaw, E., Tan, H. K., Chapple, O., Lubina-Solomon, A., … Shaw, J. A. M. (2014). Recovery of Hypoglycemia Awareness in Long-standing Type 1 Diabetes: A Multicenter 2 x 2 Factorial Randomized Controlled Trial Comparing Insulin Pump With Multiple Daily Injections and Continuous With Conventional Glucose Self-monitoring (HypoCOMPaSS). Diabetes Care, 37(8), 2114-2…	UK	RCT	96 Type 1 diabetes and impaired awareness of hypoglycemia (IAH) patients		Fear of hypoglycemia: HFS-II					Significant change in HFS-II worry subscale between baseline and follow-up (p<0.001). No difference in HFS-II worry subscale when comparing difference interventions at follow-up.
	LLiu, Y., Pérez, M., Schootman, M., Aft, R., Gillanders, L., & Jeffe, W. (2011). Correlates of fear of cancer recurrence in women with ductal carcinoma in situ and early invasive breast cancer. Breast Cancer Research and Treatment, 130(1), 165-173.	United States (Washington)	longitudinal quality-of-life study	n= 549 patients with breast cancer	fear of cancer recurrence (FCR), defined as the fear or worry that cancer will come back in the same organ or spread to another part of the body	concern about recurrence scale (CARS), Severity of symptoms of anxiety, Medical outcomes study social support survey, Venter for epidemiologic studies-depression scale (CES-D), Adjuvant! Online, a webbased program that predicts 10-year risks of mortality and recurrence for EIBC patient	The average FCR score was low in our sample with a mean of 2.0 on a 1–6 scale. However, 24.8% (123/506) of patients reported moderate levels, and 4% (22/ 506) reported high levels of FCR. Moderate-to-high FCR (range 3.0–6.0) was reported by 29.0% of DCIS patients, which was not significantly different from FCR reported by stage IIA patients (38.7%, P = 0.13) or stage I patients (26.0%, P = 0.50)	Higher FCR scores were moderately correlated with younger age,	Patients who were diagnosed with stage IIA breast cancer and/or had completed chemotherapy reported greater FCR 2 years after definitive surgery; Higher FCR scores were moderately correlated more severe surgical side effects,	patients who has elevated anxiety or elevated depressive symptoms at baseline reported greater FCR 2 years after definitive surgery; higher FCR scores were moderately correlated with lower social support reported at baseline	N/A	N/A
	Lopez, C., Charles, C., Rouby, P., Boinon, D., Laurent, S., Rey, A., … Dauchy, S. (2015). Relations between arthralgia and fear of recurrence: results of a cross-sectional study of breast cancer patients treated with adjuvant aromatase inhibitors therapy. Supportive Care in Cancer, 23(12), 3581-3588. https://doi.org/10.1007/s00520-015-2722-9	France	cross-sectional	77 breast cancer patients		Fear of Cancer Recurrence Inventory (FCRI)			Fear of recurrence and pain intensity (r=0.274, p<0.05), and pain relief (r=-0.409, p<0.05).	Fear of recurrence and pain intensity (r=0.274, p<0.05), and pain relief (r=-0.409, p<0.05).
	Lundgren, J. G., Dahlstrom, O., Andersson, G., Jaarsma, T., Kohler, A. K., & Johansson, P. (2016). The effect of guided Web-based cognitive behavioral therapy on patients with depressive symptoms and heart failure: A pilot randomized controlled trial. Journal of Medical Internet Research, 18(8), e194. https://doi.org/10.2196/jmir.5556	Sweden	RCT (pilot study)	50 patients with heart failure		Cardiac Anxiety Questionnaire (CAQ)					No significant differences in CAQ total score and fear subscale were found between ICBT and DF groups. In secondary within-group analysis, the ICBT group showed a decrease in the total CAQ score and in the subscale of fear.The decrease in the subscale of fear was statistically significant (baseline M=1.55, SD=0.73 vs follow-up M=1.35, SD=0.60, t (24)=2.18 P=.04. Cohen´s d=0.30) but the decrease i…
	Maguire, R., Hanly, P., Drummond, F. J., Gavin, A., & Sharp, L. (2017). Regret and fear in prostate cancer: The relationship between treatment appraisals and fear of recurrence in prostate cancer survivors. Psycho-Oncology. https://doi.org/10.1002/pon.4384	Ireland	cross-sectional	Prostate cancer survivors	worry over cancer, and in particular, a fear that the cancer will return or progress	Fear of recurrence was measured using a 5‐item scale,	Fear of recurrence was low on average (M = 29.42; SD = 20.97), yet the majority of survivors (61%) reported a score of above 25, and 18.6% experienced scores over 50 (total possible score of 100).	Not sig associated with FCR: Age, education, marital status, employment	sig associated with FCR: having advanced diagnosis (having more advanced cancer=higher FOR), primary treatment (main treatment(s) and their invasiveness)(more invasiveness =higher FOR), current side effects (worse side effects=higher FOR)	sig associated with FOR: Glocal Health Score (lower scores), satisfaction with information received (higher satisfication =lower FOR), Regret over treatment decision (higher regret=higher FOR).
	Majanovic, S. K., Janez, A., Lefterov, I., Tasic, S., & Cikac, T. (2017). The Real-Life Effectiveness and Care Patterns of Diabetes Management Study for Balkan Region (Slovenia, Croatia, Serbia, Bulgaria): A Multicenter, Observational, Cross-Sectional Study. Diabetes Therapy, 8(4), 929-940. https://doi.org/10.1007/s13300-017-0288-x	Slovenia, Croatia, Serbia, and Bulgaria	observational, multicenter, cross-sectional study	608 participants with diabetes		Hypoglycemia Fear Survey II Worry Subscale (HFS-II WS) on fear of hypoglycemia. 18 items that measure degree of patient fear in the past 6 months with responses ranging from 0 to 4 points (higher value denoting more pronounced worries), with possible total scores from 0 to 72 points.	The EI criterion is fulfilled by patients who have elevated score [at least 3 (often/very often)] on more than one HFS-II WS item. Among our study participants 11.1% were found to fulfill the EI criterion.		There was a statistically significant difference in the HFS scores between patients with and without hypoglycemic episodes (estimated median difference 4 points, 95% CI 2–5, p\0.0001; Mann–Whitney test). patients reported increased fear of hypoglycemia while the number of both mild/moderate and severe episodes increased. Patients who reported hypoglycemic events showed more fear than those who di…
	Mameniskiene, R., Sakalauskaite-Juodeikiene, E., & Budrys, V. (2015). People with epilepsy lack knowledge about their disease. Epilepsy and Behavior, 46, 192-197. https://doi.org/10.1016/j.yebeh.2015.03.002	Lithuania	cross-sectional study	Two hundred and eleven Lithuanian-speaking adults diagnosed with epilepsy		HAD scale as being without signs of anxiety or depression; those with 8 or more points we counted as showing signs of anxiety or depression	HAD-62 (50.4%) acknowledged symptoms of anxiety PWE believed that epilepsy had changed their lives significantly — 68 (50.7%) reported that they feel anxious, 45 (33.6%) anger, 61 (45.5%) constant fear of the next seizure
	Manne, S. L., Myers-Virtue, S., Kissane, D., Ozga, M. L., Kashy, D. A., Rubin, S. C., … Heckman, C. J. (2016). Group-based trajectory modeling of fear of disease recurrence among women recently diagnosed with gynecological cancers. Psycho-Oncology. https://doi.org/10.1002/pon.4223	USA	observational study	351 consented to the larger randomized clinical trial (28.1%) adult gynecological cancer population	Fear of recurrence encompasses a variety of illness‐related fears and is defined as the fear that cancer will recur, progress, or metastasize in the same or another part of the body	The Concerns about Recurrence Scale16 is a 29‐item measure of the extent and nature of fear of breast cancer recurrence. - adopted to gynco cancer The Impact of Events Scale31 is a 15‐item measure of intrusive thoughts, avoidance, and numbing. Positive reappraisal and planful problem‐solving. A 17‐item scale was adapted from the Stanford Inventory of Cancer Patient Adjustment	25.3% of the sample, began the study with relatively high global fear, but that fear decreased/ 49.1% of the sample. Women in this subgroup 3 began the study with high global fear that remained high over time (high‐stable).	For global FOR, nonwhite women were most likely to be in subgroup 1 (low‐stable), but white women were most likely to be in subgroup 3 (high‐stable). Women in the high ‐stable global FOR trajectory group were more likely to be white	The frequencies indicate that women without metastatic cancer were more likely to be in the low‐stable global FOR subgroup and women with metastasized disease were more likely to be in the high‐stable global FOR	FOR (subgroup 3) were significantly higher in initial cancer‐related distress and initial depression, and they reported holding back sharing concerns to a greater degree than women in the low‐stable subgroup (subgroup 1). They also reported significantly lower initial coping efficacy.
	Manne, S. L., Virtue, S. M., Ozga, M., Kashy, D., Heckman, C., Kissane, D., … Rodriquez, L. (2017). A comparison of two psychological interventions for newly-diagnosed gynecological cancer patients. Gynecologic Oncology, 144(2), 354-362. https://doi.org/10.1016/j.ygyno.2016.11.025	USA	RCT	352 participants- diagnosis with gynecological cancer		Fear of recurrence/progression-This 4-item subscale of the Concerns about Recurrence Scale the Impact of Events Scale(IES)-The IES is a 15-item measure focusing on intrusive and avoidant ideation associated with a stressor	Only mean score provided	Older women experienced less cancerspecific distress, b = −0.158, β = −0.100, t(325) = 2.04, p = 0.042, reported less fear of recurrence,b = −0.025, β = −0.179, t(332) = 3.80, p b 0.001 Caucasian women reported significantly higher fear of recurrence, b = 0.425, β = 0.294, t(338) = 5.21, p b 0.001 There were no significant associations between marital status, education, or time since diagnosis on…
	Martyn-Nemeth, P., Quinn, L., Penckofer, S., Park, C., Hofer, V., & Burke, L. (2017). Fear of hypoglycemia: Influence on glycemic variability and self -management behavior in young adults with type 1 diabetes. Journal of Diabetes and Its Complications, 31(4), 735-741. https://doi.org/10.1016/jjdiacomp.2016.12.015	USA	prospective repeated-measures design	35 young adults (female 63%), aged 18 to 35 years		Baseline trait FOH was measured with the worry subscale of the Hypoglycemia Fear Scale II The subjects were instructed to record their level of FOH every morning and evening using a 5-point numerical scale with anchors 1 = not at all worried, to 5 = very worried.	Overall, 77% reported high daily fear levels (ranked 4 or 5) at least once during the six-day study period. Slightly more than half of participants (52%) reported greater fear in the morning, whereas 45% reported greater fear in the evening (based on daily record)		A1C levels were not associated with any of the FOH measures (daily morning or evening, or trait FOH).Higher trait FOH was associated with greater total daily calorie (r = .492, p = .003), CHO (r = .424, p = .012), protein (r = .461, p = .006), and fat intake (r = .507, p = .002) and significantly more servings from the grain food group (r = .425, p = .012). Greater trait FOH was also associated w…
	Matasar, M. J., Ford, J. S., Riedel, E. R., Salz, T., Oeffinger, K. C., & Straus, D. J. (2015). Late Morbidity and Mortality in Patients with Hodgkin’s Lymphoma Treated During Adulthood. JNCI Journal of the National Cancer Institute, 107(4), djv018-djv018. https://doi.org/10.1093/jnci/djv018	USA	cross-sectional survey study	746 adults - Hodgkin’s lymphoma (HL)		Fears of Recurrence Questionnaire (FRQ)	Fear of recurrence or second malignancy was common in this remotely treated cohort, with mean scores by the FRQ in women of 70 (SD = 17) and men of 66 (SD = 17)	FCR- associated factors included younger age at time of survey (P = .03)	FCR-higher doses of radiation (P = .009).
	Matthew, A. G., Raz, O., Currie, K. L., Louis, A. S., Jiang, H., Davidson, T., … Trachtenberg, J. (2017). Psychological distress and lifestyle disruption in low-risk prostate cancer patients: Comparison between active surveillance and radical prostatectomy. Journal of Psychosocial Oncology, 1-16. https://doi.org/10.1080/07347332.2017.1342733	Canada	retrospective, cross-sectional study	Prostate cancer survivors - 206 participants		investigatordesigned questions were developed. These questions attempted to quantify the relative role of fear of cancer progression or death	FCR- Not at all- (AS) 21(36.8%) (RP) 36(63.2%) Mild worry- (AS) 43(51.2%) (PR) 41(48.8%) Moderate worry (AS) 17(34.7%) (PR) 32(65.3%) Severe worry (AS) 9(69.2%) (PR) 4(30.8%) radical prostatectomy (RP) active surveillance (AS)		AS patients were significantly less fearful of metastasis (p D 0.0002) when making their treatment choice, compared to men selecting RP	At the time of study participation, AS and RP groups reported no differences concerning the fear of cancer spread or recurrence or worry about burdening family and friends with the diagnosis of prostate cancer.
	Mazumder R, Lambert WE, Nguyen T, et al. Fear of falling is associated with recurrent falls in people with multiple sclerosis: A longitudinal cohort	USA	prospective cohort study	n=58 individuals with MS	no definition	In addition to the FES-I, participants completed a demographic data and retrospective fall questionnaire at baseline	baseline mean (SD) score on the 7-item FES-I was 11.1 (4.4), and the range of the total score was 7 to 23.	fear of falling was strongly associated with recurrent falls in the following 3 and 6 months (For each point increase in the 7-item FES-I total score, the odds of recurrent falls in the following 3 and 6 months increased by 25% and 19%, respectively.)	People with MS who fell recurrently in the previous year had a higher 7-item FES-I mean score (12.1 vs. 9.4, P = .01). The mean EDSS score was also higher for past recurrent fallers than for nonrecurrent fallers (3.1 vs. 2.1, P = .01);	Not reported	N/A	N/A
	McGinty, H. L., Small, B. J., Laronga, C., & Jacobsen, P. B. (2016). Predictors and patterns of fear of cancer recurrence in breast cancer survivors. Health Psychology, 35(1), 1-9. https://doi.org/10.1037/hea0000238	USA	prospective, longitudinal study	161 breast cancer survivors having mammograms	Fear of cancer recurrence (FCR) is the fear or worry that cancer will return or progress in the same organ or in another part of the body	two visual analogue scales (VASs) assessing the extent to which they were “worried about the possibility of a breast cancer recurrence” and “anxious about the possibility of a breast cancer recurrence” to provide measures of the magnitude of FCR (0-100) + modified Cancer Worry Scale (CWS)	Only means scores provided	No demographic or clinical characteristics were significant predictors of class membership (i.e. greater risk for being in the higher FCR class) in univariate logistic regressions. breast cancer survivors who reported greater perceived risk (odds ratio [OR] 1.13, 95% CI: 1.06 –1.20, p .001), lower coping self-efficacy (OR 0.98, 95% CI: 0.95–1.00, p .05), and greater reassurance-seeking behaviors …		significant reduction in FCR as measured by the VASs was observed from immediately before to immediately after negative mammogram results were communicated. Mean VAS scores increased from low initial values following negative mammogram results. Increase in average CWS during the month before mammogram
	Mehdizadeh, M., Lajevardi, L., Habibi, S. A. H., ArabBaniasad, M., Baghoori, D., Daneshjoo, F., & Taghizadeh, G. (2016). The association between fear of falling and quality of life for balance impairments based on hip and ankle strategies in the drug On- and Off-phase of patients with idiopathic Parkinson’ disease. Medical Journal of the Islamic Republic of Iran, 30, 453.	Iran	non-experimental cross-sectional study	139 patients with idiopathic Parkinson' disease (100 male, 39 female)	Fear of falling can be described as low confidence (low self-efficacy) to carry out activities without falling	the Persian version of a self-completed Fall Efficacy Scale-International (FES-I) consisting of 16 items. Each item measures the amount of concern or fear of falling during performing a specific activity.		The results showed that FOF in female participants was greater than male participants (χ2=6.07, p=0.01) The mean age of patients with high and low level of FOF were not significantly different average time since diagnosis of PD was significantly greater in patients with high level of FOF compared to ones with low level of FOF in the drug Off-phase (t=12.68, p=0.008) but not sig when on drug mobil…	the ones with a low level of FOF had less severe PD as indicated by Hoehn and Yahr scale e (t=-4.19, p<0.001) The majority of patients with high FOF reported a history of fall in the last 6 months	emotional wellbeing, social support, cognition and communication were impaired significantly in patients with a higher level of FOF (p<0.001). a higher level of FOF had a higher score of stigma and bodily discomfort (p<0.001). Finally, the results showed that QOL of patients with a severe FOF was significantly lower
	Merckaert, I., Lewis, F., Delevallez, F., Herman, S., Caillier, M., Delvaux, N., … Razavi, D. (2017). Improving anxiety regulation in patients with breast cancer at the beginning of the survivorship period: a randomized clinical trial comparing the benefits of single-component and multiple-component group interventions. Psycho-Oncology, 26(8), 1147-1154. https://doi.org/10.1002/pon.4294	Belgium	multicenter randomized controlled trial	159 Patients with nonmetastatic breast cancer		Fear of Cancer Recurrence Inventory The Mental Adjustment to Cancer (MAC)	Mean scores			MGI showed significantly greater use of fear of recurrence–related coping strategies (FCRI: P = .022, Cohen d = 0.37),greater reduction in fear of recurrence–related psychological distress (FCRI: P = .017, Cohen d = 0.38; Table 2).
	Montesinos, F., & Luciano, C. (2016). Acceptance of relapse fears in breast cancer patients: Effects of an ACT-based abridged intervention. Psicooncologia, 13(1), 7-21.	Spain	open trial with pre-, postand 1 and 3 months follow-up measures with between-group and within-participant comparisons	12 women with different degrees of psychological scars after breast cancer diagnosis		revealing some degree of fear or concern about recurrence whose intensity reached a minimum of 4 on a scale of 1 to 10 (a score of 10 meant extremely high intensity of fear of recurrence).	Scores available (all above 4)
	Mora, M., Carreira, M., Anarte, M. T., Linares, F., Olveira, G., & Romero, S. G. (2017). Bolus Calculator Reduces Hypoglycemia in the Short Term and Fear of Hypoglycemia in the Long Term in Subjects with Type 1 Diabetes (CBMDI Study). Diabetes Technology & Therapeutics, 19(7), 402-409. https://doi.org/10.1089/dia.2017.0019	Spain	RCT- randomized to use a BC (Cb group) or to be in the active control group (Co group)	86 Diabetes patients		Fear of Hypoglycemia FH-15 questionnaire,14 which consists of 15 items with an answer scale ranging between 1 and 5. A sum of scores ‡28 is considered indicative of fear of hypoglycemia.			treatment satisfaction improved significantly in the group that had been using the BC for all the 8 months compared with the group that had used it only for 4 months; regarding the fear of hypoglycemia, a significant improvement was observed compared with baseline only in the Cb group
	Nakae, H., & Tsushima, H. (2014a). Effects of Home Exercise on Physical Function and Activity in Home Care Patients with Parkinson’s Disease. Journal of Physical Therapy Science, 26(11), 1701-1706.	Japan	cohort study design	10 home care patients with PD (two male and eight female patients)		The Modified Falls Efficacy Scale (MFES; scores) developed by Hill et al.19) was used to measure fear of falling. The MFES scores 14 activities on a 0 (not confident) to 10 (completely confident) scale					improved MFES scores showed that fear of falling was alleviated.
	Nelson, C. J., Starr, T. D., Macchia, R. J., Hyacinthe, L., Friedman, S., & Roth, A. J. (2016). Assessing anxiety in Black men with prostate cancer: further data on the reliability and validity of the Memorial Anxiety Scale for Prostate Cancer (MAX-PC). Supportive Care in Cancer, 24(7), 2905-2911. https://doi.org/10.1007/s00520-016-3092-7	USA	validation study/cross-sectional	Black men with prostate cancer (n = 101)		The MAXPC is an 18-item measure consisting of three subscales: Prostate Cancer Anxiety (PCA), PSA Anxiety, and Fear of Recurrence [12, 13]. Items include intrusive and avoidant thoughts specifically related to prostate cancer. All items are rated on a 4-point Likert scale.		the MAXPC performed better in this sample of Black men as compared to the previous validation studies conducted in primarily White men (approximately 90 %). items (questions 8 and 10) from this 11-item subscale have a higher factor loading on the Fear of Recurrence subscale two exceptions for the low-income group. When compared to the total sample, the discriminant validity was less pronounced in…
	Nicolucci, A., Pintaudi, B., Rossi, M. C., Messina, R., Dotta, F., Frontoni, S., … Lauro, R. (2015). The social burden of hypoglycemia in the elderly. Acta Diabetologica, 52(4), 677-685. https://doi.org/10.1007/s00592-015-0717-0	Italy	cross-sectional	1,323 participants were involved (mean age 70.0 ± 8.7, 47.6 % male) Diabetes		the fear of hypoglycemia questionnaire (FHQ) It includes six items, with responses on a five-point Likert scale (from ‘‘not at all worried’’ to ‘‘very much worried’’). The score ranges from 0 to 100 with higher scores indicating higher fear of hypoglycemia			the risk of having a FHQ score in the upper tertile was two times higher in participants reporting 1–3 episodes of hypoglycemia (aOR = 2.1; CI 95 % 1.4–3.2) and 13 times higher in those reporting more than three episodes (aOR = 13.3; CI 95 % 8.4–21.0), as compared to those reporting no episodes
	O’Connell, E., & Guidon, M. (2016). Fear of falling and dual-task performance in people with Parkinson’s disease. European Journal of Physiotherapy, 18(3), 167-172. https://doi.org/10.3109/21679169.2016.1156156	Ireland	observational, cross-sectional study	31 partients with Parkinsons (17 male, 14 female) mean age of 69.5 years	Subsequent research defined FOF as reduced self-efficacy at avoiding falls during essential, non-hazardous activities of daily living	Activities-specific Balance Confidence (ABC), the participant rates how confident they are in their ability to complete 16 indoor and outdoor activities without falling or losing their balance.	Participants scoring < 69 were considered to have high FOF (n = 14) and those scoring> 69 were considered to have low FOF. 45% of participants were considered to have high FOF	FOF significantly increased with age, disease severity and time since diagnosis (all p < 0.05). FOF was not significantly associated with falls history or MMSE score. Women reported significantly lower ABC scores than men (p = 0.03) meaning Women reported significantly higher levels of FOF than men.	Those in the high FOF category took longer to complete the single task and dual tasks than those in the low FOF category (Timed up and go:functional mobility, carrying water, serial substractions, reciting the days of the week backwards)
	O’Donovan, C. E., Painter, L., Lowe, B., Robinson, H., & Broadbent, E. (2016). The impact of illness perceptions and disease severity on quality of life in congenital heart disease. Cardiology in the Young, 26(1), 100-109. https://doi.org/10.1017/s1047951114002728	New Zealand	cross sectional with one year follow-up	110 adults, 58 (52.7%) of whom were women. The mean age was 32 years (SD =12.85)		The 18-item cardiac anxiety questionnaire was used to assess specific aspects of heart-focussed anxiety.25 This measure has the following three subscales: fears and worries about heart-related sensations and help and reassurance seeking; heart-focussed attention and monitoring of cardiac-related stimuli; and avoidant behaviours related to activities believed to cause cardiac symptoms			Disease severity, illness course and education explained 8% of variance in total cardiac anxiety.	Sig, individual predictors in the mode were identity, concern, and emotional representations, higher scores were associated with higher cardiac anxiety
	O’Malley, D., Dewan, A. A., Ohman-Strickland, P. A., Gundersen, D. A., Miller, S. M., & Hudson, S. V. (2017). Determinants of patient activation in a community sample of breast and prostate cancer survivors. Psycho-Oncology. https://doi.org/10.1002/pon.4387	USA	cross-sectional	325 cancer survivors (112 prostate; 213 breast),		The psychosocial variables consisted of 2 questions, which assessed worry about the future and fear of cancer recurrence both measured on a 5‐point Likert scale (1 = almost never and 5 = almost always).	Uncertainty about future Almost never 29 (26.9%) 44 (20.7%) 73 (22.8%) Not very much 28 (25.9%) 53 (25.0%) 81 (25.3%) Sometimes 39 (36.1%) 82 (38.7%) 121 (37.8%) Very often 12 (11.1%) 33 (15.6%) 45 (14.1%) Fear of cancer recurrence Almost never 24 (22.0%) 15 (7.2%) 39 (12.3%) Not very much 28 (25.7%) 29 (13.9%) 57 (17.9%) Sometimes 40 (36.7%) 106 (50.7%) 146 (45.9%) Very often 17 (15.6%) 59 (28.2…			uncertainty about the future (P‐value = .004) was related to activation, with breast survivors who “very often” had thoughts of uncertainty having the lowest mean activation scores. . In prostate survivors only, fear of recurrence was significantly associated with activation scores (P‐value = .004), on average those who reported thinking of cancer recurrence fears very often had the lowest averag…
	Otto, A. K., Szczesny, E. C., Soriano, E. C., Laurenceau, J.-P., & Siegel, S. D. (2016). Effects of a randomized gratitude intervention on death-related fear of recurrence in breast cancer survivors. Health Psychology, 35(12), 1320-1328. https://doi.org/10.1037/hea0000400	USA	RCT	67 English-speaking women diagnosed with early stage breast cancer (defined as Stage 0 [ductal/lobular carcinoma in situ], Stage I, Stage II, or Stage IIIA)	FOR, broadly defined as the “worry that the cancer will return or progress in the same organ or in another part of the body”	first four items of the Concerns About Recurrence Scale. Each item was rated on a 6-point Likert-type scale ranging from 1 (not at all) to 6 (all the time).				Approximately 22% of the intervention’s effect on death worry was mediated by goal pursuit. Notably, when PA was substituted for goal pursuit in the model displayed in Figure 2, no evidence of mediation was found, suggesting that there is something unique about spending time pursuing meaningful goals that predicts decreased death worry—this effect is not simply about “feeling good” more generally.
	Paker, N., Bugdayci, D., Goksenoglu, G., Demircioglu, D. T., Kesiktas, N., & Ince, N. (2015). Gait speed and related factors in Parkinson’s disease. Journal of Physical Therapy Science, 27(12), 3675-3679.	Turkey	cross-sectional	55 ambulatory patients with idiopathic PD, 56% men		Measure for FOF not identified			Negative correlation between gait speed and FOF (r=-0.431, p=0.001)
	Park, C. L., & Cho, D. (2017). Spiritual well-being and spiritual distress predict adjustment in adolescent and young adult cancer survivors. Psycho-Oncology, 26(9), 1293-1300. https://doi.org/10.1002/pon.4145	USA	one year longitudinal study	T1: 120 cancer survivors (88 women, 25 men); T2: 83 cancer survivors		CARS for fear of recurrence				Spiritual struggle was positively associated with FOR (r=0.23, p=0.04) at T2. Hierarchical regression show spiritual struggle was not related to FOR (β=0.18, p=0.10) when having undergone chemotherapy was taken into account.
	Park, Y.-J. (2014). Effects of communal exercise with visual and auditory feedback provided by a smart application on gait ability and fear of falling in Parkinson’s disease patients. Journal of Exercise Rehabilitation, 10(5), 286-290. https://doi.org/10.12965/jer.140148	Korea	cross-sectional	29 PD patients		FOF using FOF questionnaire, Fall efficacy using Korean-FES					Communal exercise program with visual and auditory feedback of the smart application was beneficial for FOF and fall efficacy.
	Parker, P. A., Davis, J. W., Latini, D. M., Baum, G., Wang, X., Ward, J. F., … Kim, J. (2016). Relationship between illness uncertainty, anxiety, fear of progression and quality of life in men with favourable-risk prostate cancer undergoing active surveillance. BJU International, 117(3), 469-477. https://doi.org/10.1111/bju.13099	USA	2.5 year longitudinal study (questionnaire at baseline then follow-up questionnaire every 6 months)	180 men with favourable-risk prostate cancer undergoing active surveillance		Fear of disease progression or recurrence using 4-item fear of recurrence subscale of the Memorial Anxiety Scale for Prostate Cancer		FOP not sig associated with race (p=0.222), family history (0.162), and age (p=0.057).	FOP was not sig associated with Gleason Score, BMI, ARIS, PSA level, PSA density total.	Illness uncertainty was sig associated with FOP (p<0.001), and was positively related to FOP (β=0.072). State anxiety was sig associated with FOP (p<0.001), and was positively associated with FOP (β=0.109).
	Partridge, A. H., Sepucha, K., O’Neill, A., Miller, K. D., Motley, C., Swaby, R. F., … Sledge, G. W. (2015). Effect of Unblinding on Participants’ Perceptions of Risk and Confidence in a Large Double-blind Clinical Trial of Chemotherapy for Breast Cancer. Jama Oncology, 1(3), 369-374. https://doi.org/10.1001/jamaoncol.2015.0246	USA	RCT	492 breast cancer patients		Fear of Recurrence Scale					No differences between treatment groups in their FOR (p=0.69).
[truncated: 52 more rows]

## Sheet: study design count
cross sectional	instrument validation	Longitudinal	quasi-esperimental	RCT	TOTAL	257
cross sectional	instrument validation	Longitudinal	quasi-experimental	RCT
cross sectional	instrument validation	Longitudinal	quasi-experimental	RCT
cross sectional	instrument validation	Longitudinal	quasi-experimental	RCT
[truncated: 156 more rows]

## Sheet: Cancer
		Health Anxiety Lit. review - Phase III		Method						Findings
[truncated: 173 more rows]

## Sheet: Parkinson
Section		Health Anxiety Lit. review - Phase III		Method						Findings
[truncated: 72 more rows]

[truncated: 8 more sheets: Heart, Diabetes, HIV, Neurological, Bowel, Respiratory, Neuromuscular, Multiple]
